# Supplementary material for: Tetra­kis(μ-naphthalene-1-acetato-κ2 O:O′)bis­[(N,N-dimethyl­formamide-κO)copper(II)]
Source: Acta Crystallogr Sect E Struct Rep Online. 2012 Feb 29;68(Pt 3):m350. doi: 10.1107/S1600536812007064 (PMC3297287; doi:10.1107/S1600536812007064)
Supplement: Supplementary file 1 [file e-68-0m350-sup1.cif]

##############################################################################
#                                                                            #
# This CIF contains the data in a paper accepted for publication in          #
# Acta Crystallographica Section E. It conforms to the requirements of       #
# Notes for Authors for Acta Crystallographica Section E, and has been       #
# peer reviewed under the auspices of the IUCr Commission on Journals.       #
#                                                                            #
# Full details of the Crystallographic Information File format               #
# are given in the paper "The Crystallographic Information File (CIF):       #
# a New Standard Archive File for Crystallography" by S. R. Hall, F. H.      #
# Allen and I. D. Brown [Acta Cryst. (1991), A47, 655-685].                  #
#                                                                            #
# The current version of the core CIF dictionary is obtainable from          #
# ftp://ftp.iucr.org/pub/cif_core.dic.                                       #
#                                                                            #
# Software is freely available for graphical display of the structure(s)     #
# in this CIF. For information consult the CIF software page                 #
# http://www.iucr.org/resources/cif/software.                                #
#                                                                            #
# This file may be used for bona fide research purposes within the           #
# scientific community so long as proper attribution is given to the journal # 
# article from which it was obtained.                                        #
#                                                                            #
##############################################################################
data_I
_audit_creation_method     SHELXL-97
_chemical_name_systematic
;
Tetrakis(\m-naphthalene-1-acetato-
\k^2^<i>O</i>:<i>O</i>')bis[(<i>N</i>,<i>N</i>-dimethylformamide-
\k<i>O</i>)copper(II)]
;
_chemical_name_common     ?
_chemical_formula_moiety     'C54 H50 Cu2 N2 O10'
_chemical_formula_sum     'C54 H50 Cu2 N2 O10'
_chemical_formula_iupac     '[Cu2 (C12 H9 O2)4 (C3 H7 N O)2]'
_chemical_formula_weight     1014.04
_chemical_melting_point     ?
_symmetry_cell_setting     triclinic
_symmetry_space_group_name_H-M     'P -1'
_symmetry_space_group_name_Hall     '-P 1'
loop_
    _symmetry_equiv_pos_as_xyz
    'x, y, z'
    '-x, -y, -z'
_cell_length_a     10.6704(7)
_cell_length_b     12.3561(8)
_cell_length_c     20.7734(14)
_cell_angle_alpha     74.8390(11)
_cell_angle_beta     84.8980(10)
_cell_angle_gamma     66.8480(10)
_cell_volume     2430.3(3)
_cell_formula_units_Z     2
_cell_measurement_reflns_used     7990
_cell_measurement_theta_min     2.19
_cell_measurement_theta_max     26.86
_cell_measurement_temperature     298(2)
_exptl_crystal_description     block
_exptl_crystal_colour     green
_exptl_crystal_size_max     0.10
_exptl_crystal_size_mid     0.10
_exptl_crystal_size_min     0.10
_exptl_crystal_density_diffrn     1.386
_exptl_crystal_density_meas     ?
_exptl_crystal_density_method     'not measured'
_exptl_crystal_F_000     1052
_exptl_absorpt_coefficient_mu     0.936
_exptl_absorpt_correction_type     multi-scan
_exptl_absorpt_process_details     '(SADABS; Sheldrick, 1996)'
_exptl_absorpt_correction_T_min     0.9452
_exptl_absorpt_correction_T_max     0.9452
_exptl_special_details     ?
_diffrn_ambient_temperature     298(2)
_diffrn_radiation_type     MoK\a
_diffrn_radiation_wavelength     0.71073
_diffrn_radiation_source     'fine-focus sealed tube'
_diffrn_radiation_monochromator     graphite
_diffrn_measurement_device_type     'Bruker APEXII CCD'
_diffrn_measurement_method     '\f and \w'
_diffrn_detector_area_resol_mean     ?
_diffrn_reflns_number     18538
_diffrn_reflns_av_R_equivalents     0.0191
_diffrn_reflns_av_sigmaI/netI     0.0278
_diffrn_reflns_theta_min     2.08
_diffrn_reflns_theta_max     25.00
_diffrn_reflns_theta_full     25.00
_diffrn_measured_fraction_theta_max     0.996
_diffrn_measured_fraction_theta_full     0.996
_diffrn_reflns_limit_h_min     -12
_diffrn_reflns_limit_h_max     12
_diffrn_reflns_limit_k_min     -14
_diffrn_reflns_limit_k_max     14
_diffrn_reflns_limit_l_min     -24
_diffrn_reflns_limit_l_max     24
_diffrn_standards_number     0
_diffrn_standards_interval_count     ?
_diffrn_standards_interval_time     ?
_diffrn_standards_decay_%     ?
_refine_special_details
;
Refinement of <i>F</i>^2^ against ALL reflections. The weighted <i>R</i>-factor
<i>wR</i> and goodness of fit <i>S</i> are based on <i>F</i>^2^, conventional
<i>R</i>-factors <i>R</i> are based on <i>F</i>, with <i>F</i> set to zero for
negative <i>F</i>^2^. The threshold expression of <i>F</i>^2^ >
\s(<i>F</i>^2^) is used only for calculating <i>R</i>-factors(gt) <i>etc</i>.
and is not relevant to the choice of reflections for refinement.
<i>R</i>-factors based on <i>F</i>^2^ are statistically about twice as large
as those based on <i>F</i>, and <i>R</i>- factors based on ALL data will be
even larger.
;
_reflns_number_total     8516
_reflns_number_gt     7103
_reflns_threshold_expression     I>2\s(I)
_refine_ls_structure_factor_coef     Fsqd
_refine_ls_matrix_type     full
_refine_ls_R_factor_all     0.0535
_refine_ls_R_factor_gt     0.0427
_refine_ls_wR_factor_gt     0.1066
_refine_ls_wR_factor_ref     0.1148
_refine_ls_goodness_of_fit_ref     1.040
_refine_ls_restrained_S_all     1.044
_refine_ls_number_reflns     8516
_refine_ls_number_parameters     630
_refine_ls_number_restraints     16
_refine_ls_hydrogen_treatment     constr
_refine_ls_weighting_scheme     calc
_refine_ls_weighting_details
         'calc w=1/[\s^2^(Fo^2^)+(0.0486P)^2^+2.3520P] where P=(Fo^2^+2Fc^2^)/3'
_atom_sites_solution_hydrogens     geom
_atom_sites_solution_primary     direct
_atom_sites_solution_secondary     difmap
_refine_ls_shift/su_max     0.001
_refine_ls_shift/su_mean     0.000
_refine_diff_density_max     0.610
_refine_diff_density_min     -1.247
_refine_ls_extinction_method     none
_refine_ls_extinction_coef     ?
loop_
    _atom_type_symbol
    _atom_type_description
    _atom_type_scat_dispersion_real
    _atom_type_scat_dispersion_imag
    _atom_type_scat_source
    'C' 'C' 0.0033 0.0016
                         'International Tables Vol C Tables 4.2.6.8 and 6.1.1.4'
    'H' 'H' 0.0000 0.0000
                         'International Tables Vol C Tables 4.2.6.8 and 6.1.1.4'
    'Cu' 'Cu' 0.3201 1.2651
                         'International Tables Vol C Tables 4.2.6.8 and 6.1.1.4'
    'N' 'N' 0.0061 0.0033
                         'International Tables Vol C Tables 4.2.6.8 and 6.1.1.4'
    'O' 'O' 0.0106 0.0060
                         'International Tables Vol C Tables 4.2.6.8 and 6.1.1.4'
_computing_data_collection     'APEX2 (Bruker, 2007)'
_computing_cell_refinement     'SAINT (Bruker, 2007)'
_computing_data_reduction     'SAINT (Bruker, 2007)'
_computing_structure_solution     'SHELXS97 (Sheldrick, 2008)'
_computing_structure_refinement     'SHELXL97 (Sheldrick, 2008)'
_computing_molecular_graphics     'SHELXTL (Sheldrick, 2008)'
_computing_publication_material     'SHELXTL (Sheldrick, 2008)'
loop_
    _atom_site_type_symbol
    _atom_site_label
    _atom_site_fract_x
    _atom_site_fract_y
    _atom_site_fract_z
    _atom_site_U_iso_or_equiv
    _atom_site_adp_type
    _atom_site_calc_flag
    _atom_site_refinement_flags
    _atom_site_occupancy
    _atom_site_symmetry_multiplicity
    _atom_site_disorder_assembly
    _atom_site_disorder_group
    Cu Cu1 0.86554(3) 0.53893(3) 0.496213(16) 0.03371(10) Uani d . 1 1 . .
    O O1 0.8617(2) 0.69486(17) 0.50264(11) 0.0474(5) Uani d . 1 1 . .
    O O2 0.8686(2) 0.48613(19) 0.59443(10) 0.0488(5) Uani d . 1 1 . .
    O O3 1.0954(2) 0.4191(2) 0.60003(10) 0.0505(5) Uani d . 1 1 . .
    O O4 1.0886(2) 0.62875(17) 0.50813(11) 0.0478(5) Uani d . 1 1 . .
    O O5 0.65309(19) 0.59391(19) 0.47337(11) 0.0481(5) Uani d . 1 1 . .
    N N1 0.5038(2) 0.5742(2) 0.41095(13) 0.0501(6) Uani d . 1 1 . .
    C C1 0.9708(3) 0.7076(2) 0.50813(14) 0.0396(6) Uani d . 1 1 . .
    C C2 0.9582(3) 0.8313(3) 0.51355(18) 0.0518(8) Uani d . 1 1 . .
    H H2A 0.9535 0.8829 0.4690 0.062 Uiso calc R 1 1 . .
    H H2B 0.8734 0.8676 0.5355 0.062 Uiso calc R 1 1 . .
    C C3 1.0737(3) 0.8278(3) 0.55139(17) 0.0491(7) Uani d . 1 1 . .
    C C4 1.1703(3) 0.8671(3) 0.51830(19) 0.0573(8) Uani d . 1 1 . .
    H H4 1.1640 0.8955 0.4721 0.069 Uiso calc R 1 1 . .
    C C5 1.2789(4) 0.8656(3) 0.5526(2) 0.0696(10) Uani d . 1 1 . .
    H H5 1.3437 0.8925 0.5290 0.083 Uiso calc R 1 1 . .
    C C6 1.2896(4) 0.8254(4) 0.6193(2) 0.0724(11) Uani d . 1 1 . .
    H H6 1.3610 0.8263 0.6414 0.087 Uiso calc R 1 1 . .
    C C7 1.1946(4) 0.7819(3) 0.6562(2) 0.0652(9) Uani d . 1 1 . .
    C C8 1.0849(3) 0.7827(3) 0.62141(19) 0.0558(8) Uani d . 1 1 . .
    C C9 0.9902(4) 0.7392(4) 0.6595(2) 0.0755(11) Uani d . 1 1 . .
    H H9 0.9184 0.7383 0.6375 0.091 Uiso calc R 1 1 . .
    C C10 1.0003(6) 0.6988(5) 0.7266(3) 0.1008(15) Uani d . 1 1 . .
    H H10 0.9356 0.6716 0.7502 0.121 Uiso calc R 1 1 . .
    C C11 1.1078(7) 0.6980(5) 0.7602(3) 0.1063(17) Uani d . 1 1 . .
    H H11 1.1148 0.6701 0.8064 0.128 Uiso calc R 1 1 . .
    C C12 1.2028(5) 0.7377(5) 0.7261(3) 0.0910(14) Uani d . 1 1 . .
    H H12 1.2746 0.7356 0.7494 0.109 Uiso calc R 1 1 . .
    C C13 0.9805(3) 0.4372(3) 0.62552(14) 0.0429(7) Uani d . 1 1 . .
    C C14 0.9800(4) 0.3984(4) 0.70118(16) 0.0592(9) Uani d . 1 1 . .
    H H14E 1.0662 0.3317 0.7160 0.071 Uiso calc R 1 1 . .
    H H14F 0.9765 0.4655 0.7182 0.071 Uiso calc R 1 1 . .
    C C15 0.8679(3) 0.3594(3) 0.73282(15) 0.0514(8) Uani d . 1 1 . .
    C C16 0.7770(5) 0.4238(4) 0.77268(18) 0.0784(12) Uani d . 1 1 . .
    H H16A 0.7809 0.4954 0.7772 0.094 Uiso calc R 1 1 . .
    C C17 0.6777(5) 0.3840(6) 0.8070(2) 0.111(2) Uani d . 1 1 . .
    H H17A 0.6164 0.4294 0.8339 0.133 Uiso calc R 1 1 . .
    C C18 0.6706(5) 0.2804(6) 0.8014(3) 0.106(2) Uani d . 1 1 . .
    H H18A 0.6056 0.2541 0.8253 0.127 Uiso calc R 1 1 . .
    C C19 0.7591(4) 0.2122(4) 0.7603(2) 0.0781(13) Uani d . 1 1 . .
    C C20 0.8604(3) 0.2511(3) 0.72557(16) 0.0559(8) Uani d . 1 1 . .
    C C21 0.9501(4) 0.1789(3) 0.6852(2) 0.0743(11) Uani d . 1 1 . .
    H H21A 1.0179 0.2020 0.6620 0.089 Uiso calc R 1 1 . .
    C C22 0.9383(7) 0.0752(4) 0.6798(3) 0.115(2) Uani d . 1 1 . .
    H H22A 0.9979 0.0288 0.6529 0.138 Uiso calc R 1 1 . .
    C C23 0.8379(10) 0.0380(6) 0.7143(4) 0.146(3) Uani d . 1 1 . .
    H H23A 0.8312 -0.0328 0.7103 0.176 Uiso calc R 1 1 . .
    C C24 0.7526(7) 0.1037(6) 0.7525(4) 0.119(2) Uani d . 1 1 . .
    H H24A 0.6861 0.0780 0.7750 0.143 Uiso calc R 1 1 . .
    C C25 0.6245(3) 0.5422(3) 0.43674(16) 0.0478(7) Uani d . 1 1 . .
    H H25A 0.6915 0.4723 0.4233 0.057 Uiso d R 1 1 . .
    C C26 0.3898(3) 0.6778(3) 0.4237(2) 0.0679(10) Uani d . 1 1 . .
    H H26A 0.4112 0.7001 0.4610 0.102 Uiso calc R 1 1 . .
    H H26B 0.3109 0.6574 0.4336 0.102 Uiso calc R 1 1 . .
    H H26C 0.3712 0.7447 0.3850 0.102 Uiso calc R 1 1 . .
    C C27 0.4771(4) 0.5066(4) 0.3696(2) 0.0817(12) Uani d . 1 1 . .
    H H27A 0.5601 0.4409 0.3641 0.122 Uiso calc R 1 1 . .
    H H27B 0.4427 0.5597 0.3267 0.122 Uiso calc R 1 1 . .
    H H27C 0.4108 0.4747 0.3908 0.122 Uiso calc R 1 1 . .
    Cu Cu2 0.38926(5) 0.97711(5) 0.01857(2) 0.07018(17) Uani d . 1 1 . .
    O O6 0.3889(3) 1.0570(3) 0.08925(12) 0.0702(7) Uani d . 1 1 . .
    O O7 0.5200(3) 0.8234(3) 0.07183(12) 0.0721(7) Uani d . 1 1 . .
    O O8 0.5772(3) 1.0939(3) 0.05852(13) 0.0949(11) Uani d . 1 1 . .
    O O9 0.7071(3) 0.8613(3) 0.04101(13) 0.0897(10) Uani d . 1 1 . .
    O O10 0.2111(3) 0.9402(3) 0.05243(13) 0.0763(8) Uani d . 1 1 . .
    N N2 0.0108(3) 0.9822(3) 0.10633(17) 0.0696(8) Uani d . 1 1 . .
    C C28 0.4779(4) 1.0960(4) 0.09576(17) 0.0685(10) Uani d . 1 1 . .
    C C29 0.4625(5) 1.1507(4) 0.15480(17) 0.0715(10) Uani d . 1 1 . .
    H H2B1 0.3675 1.2023 0.1582 0.086 Uiso calc R 1 1 . .
    H H2B2 0.5151 1.2014 0.1471 0.086 Uiso calc R 1 1 . .
    C C30 0.5091(3) 1.0557(3) 0.22023(16) 0.0516(8) Uani d . 1 1 . .
    C C31 0.5883(4) 0.9376(4) 0.22208(19) 0.0686(10) Uani d . 1 1 . .
    H H4B 0.6157 0.9151 0.1821 0.082 Uiso calc R 1 1 . .
    C C32 0.6299(4) 0.8485(4) 0.2826(2) 0.0802(12) Uani d . 1 1 . .
    H H5B 0.6840 0.7684 0.2823 0.096 Uiso calc R 1 1 . .
    C C33 0.5912(4) 0.8797(4) 0.3410(2) 0.0753(11) Uani d . 1 1 . .
    H H6B 0.6193 0.8205 0.3808 0.090 Uiso calc R 1 1 . .
    C C34 0.5097(4) 0.9990(3) 0.34265(16) 0.0574(8) Uani d . 1 1 . .
    C C35 0.4690(3) 1.0902(3) 0.28141(15) 0.0490(7) Uani d . 1 1 . .
    C C36 0.3910(4) 1.2112(4) 0.2850(2) 0.0646(9) Uani d . 1 1 . .
    H H9B 0.3647 1.2723 0.2457 0.078 Uiso calc R 1 1 . .
    C C37 0.3538(4) 1.2402(5) 0.3447(2) 0.0842(13) Uani d . 1 1 . .
    H H10B 0.3037 1.3207 0.3456 0.101 Uiso calc R 1 1 . .
    C C38 0.3899(4) 1.1507(6) 0.4042(2) 0.0883(15) Uani d . 1 1 . .
    H H11B 0.3622 1.1711 0.4447 0.106 Uiso calc R 1 1 . .
    C C39 0.4654(4) 1.0341(5) 0.40307(19) 0.0784(12) Uani d . 1 1 . .
    H H12B 0.4889 0.9751 0.4432 0.094 Uiso calc R 1 1 . .
    C C40 0.6459(4) 0.7965(4) 0.07327(17) 0.0671(10) Uani d . 1 1 A .
    C C41 0.7311(4) 0.6765(4) 0.1201(2) 0.0778(10) Uani d U 1 1 . .
    H H14A 0.6651 0.6458 0.1444 0.093 Uiso calc PR 0.535(4) 1 A 1
    H H14B 0.7704 0.6991 0.1523 0.093 Uiso calc PR 0.535(4) 1 A 1
    H H14C 0.6961 0.6687 0.1651 0.093 Uiso d PR 0.465(4) 1 A 2
    H H14D 0.7984 0.7121 0.1174 0.093 Uiso d PR 0.465(4) 1 A 2
    C C42 0.8463(8) 0.5647(7) 0.1048(4) 0.0778(10) Uani d PD 0.535(4) 1 A 1
    C C43 0.9800(8) 0.5434(7) 0.1138(4) 0.072(2) Uani d P 0.535(4) 1 A 1
    H H16B 1.0023 0.5938 0.1329 0.087 Uiso calc PR 0.535(4) 1 A 1
    C C44 1.0858(10) 0.4438(8) 0.0940(6) 0.082(3) Uani d P 0.535(4) 1 A 1
    H H44 1.1765 0.4304 0.1001 0.098 Uiso calc PR 0.535(4) 1 A 1
    C C45 1.0560(10) 0.3701(9) 0.0672(4) 0.081(3) Uani d PD 0.535(4) 1 A 1
    H H18B 1.1263 0.3054 0.0551 0.097 Uiso calc PR 0.535(4) 1 A 1
    C C46 0.9203(9) 0.3882(7) 0.0568(4) 0.078(2) Uani d PD 0.535(4) 1 A 1
    C C47 0.8127(8) 0.4873(6) 0.0759(3) 0.0697(19) Uani d PDU 0.535(4) 1 A 1
    C C48 0.6745(12) 0.5034(9) 0.0661(6) 0.1086(19) Uani d PU 0.535(4) 1 A 1
    H H21B 0.6032 0.5714 0.0745 0.130 Uiso calc PR 0.535(4) 1 A 1
    C C49 0.6473(13) 0.4207(10) 0.0449(7) 0.1086(19) Uani d PD 0.535(4) 1 A 1
    H H22B 0.5592 0.4220 0.0470 0.130 Uiso calc PR 0.535(4) 1 A 1
    C C50 0.7563(11) 0.3300(9) 0.0188(5) 0.1086(19) Uani d PD 0.535(4) 1 A 1
    H H23B 0.7362 0.2840 -0.0047 0.130 Uiso calc PR 0.535(4) 1 A 1
    C C51 0.8885(11) 0.3115(9) 0.0284(5) 0.1086(19) Uani d PD 0.535(4) 1 A 1
    H H24B 0.9583 0.2470 0.0158 0.130 Uiso calc PR 0.535(4) 1 A 1
    C C42' 0.7119(12) 0.5882(10) 0.0827(6) 0.1024(14) Uani d PDU 0.465(4) 1 A 2
    C C43' 0.6485(11) 0.5158(10) 0.1209(7) 0.1024(14) Uani d P 0.465(4) 1 A 2
    H H16' 0.6118 0.5279 0.1620 0.123 Uiso calc PR 0.465(4) 1 A 2
    C C44' 0.6408(11) 0.4208(10) 0.0953(6) 0.1024(14) Uani d PD 0.465(4) 1 A 2
    H H17' 0.6018 0.3688 0.1212 0.123 Uiso calc PR 0.465(4) 1 A 2
    C C45' 0.6911(13) 0.4048(14) 0.0316(7) 0.1024(14) Uani d PD 0.465(4) 1 A 2
    H H18' 0.6783 0.3475 0.0144 0.123 Uiso calc PR 0.465(4) 1 A 2
    C C46' 0.7591(11) 0.4747(10) -0.0045(6) 0.1024(14) Uani d PD 0.465(4) 1 A 2
    C C47' 0.7665(11) 0.5695(10) 0.0209(6) 0.1024(14) Uani d PD 0.465(4) 1 A 2
    C C48' 0.8347(11) 0.6422(10) -0.0192(6) 0.1024(14) Uani d PD 0.465(4) 1 A 2
    H H21' 0.8411 0.7054 -0.0051 0.123 Uiso calc PR 0.465(4) 1 A 2
    C C49' 0.8908(14) 0.6185(14) -0.0786(7) 0.1024(14) Uani d PD 0.465(4) 1 A 2
    H H22' 0.9348 0.6661 -0.1046 0.123 Uiso calc PR 0.465(4) 1 A 2
    C C50' 0.8824(14) 0.5247(13) -0.1000(8) 0.1024(14) Uani d PD 0.465(4) 1 A 2
    H H23' 0.9236 0.5085 -0.1397 0.123 Uiso calc PR 0.465(4) 1 A 2
    C C51' 0.8184(11) 0.4587(10) -0.0659(6) 0.1024(14) Uani d PD 0.465(4) 1 A 2
    H H24' 0.8118 0.3986 -0.0829 0.123 Uiso calc PR 0.465(4) 1 A 2
    C C52 0.1214(4) 1.0013(4) 0.0845(2) 0.0746(12) Uani d . 1 1 . .
    H H25B 0.1181 1.0735 0.0955 0.090 Uiso d R 1 1 . .
    C C53 -0.0098(5) 0.8796(5) 0.0961(2) 0.0886(14) Uani d . 1 1 . .
    H H26D 0.0601 0.8406 0.0678 0.133 Uiso calc R 1 1 . .
    H H26E -0.0974 0.9067 0.0753 0.133 Uiso calc R 1 1 . .
    H H26F -0.0059 0.8230 0.1382 0.133 Uiso calc R 1 1 . .
    C C54 -0.0924(5) 1.0569(6) 0.1441(4) 0.143(3) Uani d . 1 1 . .
    H H27D -0.0628 1.1158 0.1530 0.215 Uiso calc R 1 1 . .
    H H27E -0.1064 1.0064 0.1856 0.215 Uiso calc R 1 1 . .
    H H27F -0.1763 1.0981 0.1189 0.215 Uiso calc R 1 1 . .
loop_
    _atom_site_aniso_label
    _atom_site_aniso_U_11
    _atom_site_aniso_U_22
    _atom_site_aniso_U_33
    _atom_site_aniso_U_12
    _atom_site_aniso_U_13
    _atom_site_aniso_U_23
    Cu1 0.02974(17) 0.03313(17) 0.04065(19) -0.01368(13) -0.00106(13)
                                                                    -0.01000(13)
    O1 0.0385(11) 0.0370(10) 0.0708(14) -0.0141(9) -0.0009(10) -0.0200(10)
    O2 0.0444(12) 0.0598(13) 0.0414(11) -0.0218(10) 0.0018(9) -0.0085(10)
    O3 0.0453(12) 0.0674(14) 0.0395(11) -0.0258(11) 0.0002(9) -0.0074(10)
    O4 0.0395(11) 0.0347(10) 0.0728(15) -0.0128(9) -0.0053(10) -0.0195(10)
    O5 0.0326(10) 0.0517(12) 0.0615(13) -0.0155(9) -0.0056(9) -0.0155(10)
    N1 0.0376(13) 0.0526(15) 0.0572(16) -0.0145(12) -0.0109(12) -0.0098(12)
    C1 0.0411(16) 0.0341(14) 0.0448(16) -0.0141(12) -0.0023(12) -0.0113(12)
    C2 0.0467(17) 0.0347(15) 0.077(2) -0.0139(13) -0.0058(16) -0.0184(15)
    C3 0.0483(17) 0.0318(14) 0.071(2) -0.0140(13) -0.0024(15) -0.0193(14)
    C4 0.058(2) 0.0420(17) 0.076(2) -0.0208(15) -0.0008(17) -0.0174(16)
    C5 0.055(2) 0.066(2) 0.098(3) -0.0314(18) 0.002(2) -0.024(2)
    C6 0.052(2) 0.072(2) 0.102(3) -0.0239(19) -0.015(2) -0.030(2)
    C7 0.062(2) 0.059(2) 0.076(3) -0.0163(18) -0.0079(19) -0.0277(19)
    C8 0.0523(19) 0.0468(17) 0.076(2) -0.0185(15) 0.0017(17) -0.0286(17)
    C9 0.084(3) 0.086(3) 0.074(3) -0.046(2) 0.009(2) -0.029(2)
    C10 0.122(4) 0.119(4) 0.086(3) -0.071(4) 0.018(3) -0.031(3)
    C11 0.134(5) 0.117(4) 0.069(3) -0.052(4) 0.002(3) -0.020(3)
    C12 0.091(3) 0.097(3) 0.089(3) -0.030(3) -0.020(3) -0.032(3)
    C13 0.0501(18) 0.0445(16) 0.0413(16) -0.0262(14) 0.0009(14) -0.0101(13)
    C14 0.067(2) 0.079(2) 0.0399(17) -0.0407(19) -0.0023(15) -0.0066(16)
    C15 0.0529(18) 0.0597(19) 0.0338(15) -0.0212(16) -0.0022(14) 0.0013(14)
    C16 0.091(3) 0.087(3) 0.043(2) -0.025(2) 0.011(2) -0.0122(19)
    C17 0.083(3) 0.146(5) 0.060(3) -0.016(4) 0.029(2) -0.008(3)
    C18 0.063(3) 0.149(5) 0.072(3) -0.046(3) 0.004(2) 0.036(3)
    C19 0.063(2) 0.090(3) 0.066(2) -0.042(2) -0.020(2) 0.031(2)
    C20 0.0502(19) 0.058(2) 0.0472(18) -0.0207(16) -0.0111(15) 0.0117(15)
    C21 0.082(3) 0.052(2) 0.075(3) -0.018(2) -0.008(2) -0.0012(19)
    C22 0.157(6) 0.056(3) 0.116(4) -0.025(3) -0.029(4) -0.010(3)
    C23 0.212(9) 0.073(4) 0.160(7) -0.081(5) -0.068(6) 0.027(4)
    C24 0.120(5) 0.106(5) 0.129(5) -0.080(4) -0.053(4) 0.049(4)
    C25 0.0348(15) 0.0483(17) 0.0558(19) -0.0123(13) -0.0044(14) -0.0098(14)
    C26 0.0378(18) 0.063(2) 0.091(3) -0.0095(16) -0.0100(17) -0.012(2)
    C27 0.069(3) 0.094(3) 0.089(3) -0.027(2) -0.022(2) -0.035(2)
    Cu2 0.0715(3) 0.1253(4) 0.0355(2) -0.0693(3) 0.00152(19) -0.0063(2)
    O6 0.0740(17) 0.105(2) 0.0453(13) -0.0516(16) -0.0009(12) -0.0139(13)
    O7 0.0636(16) 0.099(2) 0.0579(15) -0.0423(15) 0.0122(12) -0.0134(14)
    O8 0.113(2) 0.173(3) 0.0461(15) -0.106(2) 0.0112(15) -0.0278(17)
    O9 0.0752(18) 0.150(3) 0.0545(15) -0.072(2) -0.0109(13) 0.0065(17)
    O10 0.0654(17) 0.114(2) 0.0606(16) -0.0584(17) 0.0033(13) -0.0037(15)
    N2 0.0477(17) 0.074(2) 0.081(2) -0.0245(15) -0.0078(15) -0.0046(17)
    C28 0.087(3) 0.094(3) 0.0348(18) -0.053(2) -0.0097(18) -0.0002(17)
    C29 0.095(3) 0.078(3) 0.046(2) -0.041(2) -0.0122(19) -0.0057(18)
    C30 0.0500(18) 0.063(2) 0.0435(17) -0.0241(16) -0.0039(14) -0.0108(15)
    C31 0.065(2) 0.077(3) 0.059(2) -0.015(2) -0.0025(18) -0.028(2)
    C32 0.079(3) 0.060(2) 0.085(3) -0.006(2) -0.021(2) -0.016(2)
    C33 0.085(3) 0.072(3) 0.060(2) -0.030(2) -0.018(2) 0.006(2)
    C34 0.055(2) 0.078(2) 0.0443(18) -0.0350(18) -0.0006(15) -0.0084(16)
    C35 0.0386(16) 0.065(2) 0.0467(17) -0.0228(15) -0.0004(13) -0.0152(15)
    C36 0.051(2) 0.076(2) 0.067(2) -0.0173(18) -0.0099(17) -0.0249(19)
    C37 0.048(2) 0.110(3) 0.100(4) -0.012(2) -0.004(2) -0.060(3)
    C38 0.055(2) 0.152(5) 0.070(3) -0.038(3) 0.014(2) -0.055(3)
    C39 0.075(3) 0.127(4) 0.046(2) -0.057(3) 0.0077(19) -0.017(2)
    C40 0.076(3) 0.100(3) 0.0392(18) -0.044(2) 0.0075(17) -0.0273(19)
    C41 0.072(2) 0.073(2) 0.086(3) -0.0228(19) 0.0066(19) -0.026(2)
    C42 0.072(2) 0.073(2) 0.086(3) -0.0228(19) 0.0066(19) -0.026(2)
    C43 0.074(5) 0.071(5) 0.060(4) -0.022(4) -0.007(4) -0.001(3)
    C44 0.075(6) 0.053(5) 0.111(7) -0.021(4) -0.006(5) -0.013(5)
    C45 0.080(7) 0.073(5) 0.061(5) -0.005(5) 0.015(5) -0.013(4)
    C46 0.110(7) 0.056(4) 0.051(4) -0.018(4) -0.006(4) -0.004(3)
    C47 0.081(5) 0.056(4) 0.054(4) -0.013(4) 0.000(4) -0.007(3)
    C48 0.132(5) 0.081(3) 0.117(4) -0.036(3) -0.021(4) -0.030(3)
    C49 0.132(5) 0.081(3) 0.117(4) -0.036(3) -0.021(4) -0.030(3)
    C50 0.132(5) 0.081(3) 0.117(4) -0.036(3) -0.021(4) -0.030(3)
    C51 0.132(5) 0.081(3) 0.117(4) -0.036(3) -0.021(4) -0.030(3)
    C42' 0.090(3) 0.082(3) 0.114(3) -0.0068(19) -0.019(2) -0.024(2)
    C43' 0.090(3) 0.082(3) 0.114(3) -0.0068(19) -0.019(2) -0.024(2)
    C44' 0.090(3) 0.082(3) 0.114(3) -0.0068(19) -0.019(2) -0.024(2)
    C45' 0.090(3) 0.082(3) 0.114(3) -0.0068(19) -0.019(2) -0.024(2)
    C46' 0.090(3) 0.082(3) 0.114(3) -0.0068(19) -0.019(2) -0.024(2)
    C47' 0.090(3) 0.082(3) 0.114(3) -0.0068(19) -0.019(2) -0.024(2)
    C48' 0.090(3) 0.082(3) 0.114(3) -0.0068(19) -0.019(2) -0.024(2)
    C49' 0.090(3) 0.082(3) 0.114(3) -0.0068(19) -0.019(2) -0.024(2)
    C50' 0.090(3) 0.082(3) 0.114(3) -0.0068(19) -0.019(2) -0.024(2)
    C51' 0.090(3) 0.082(3) 0.114(3) -0.0068(19) -0.019(2) -0.024(2)
    C52 0.059(2) 0.066(2) 0.091(3) -0.032(2) -0.019(2) 0.011(2)
    C53 0.083(3) 0.123(4) 0.080(3) -0.069(3) -0.002(2) -0.011(3)
    C54 0.068(3) 0.132(5) 0.221(8) -0.018(3) 0.027(4) -0.071(5)
_geom_special_details
;
All e.s.d.'s (except the e.s.d. in the dihedral angle between two l.s. planes)
are estimated using the full covariance matrix. The cell e.s.d.'s are taken
into account individually in the estimation of e.s.d.'s in distances, angles
and torsion angles; correlations between e.s.d.'s in cell parameters are only
used when they are defined by crystal symmetry. An approximate (isotropic)
treatment of cell e.s.d.'s is used for estimating e.s.d.'s involving l.s.
planes.
;
loop_
    _geom_bond_atom_site_label_1
    _geom_bond_atom_site_label_2
    _geom_bond_site_symmetry_2
    _geom_bond_distance
    _geom_bond_publ_flag
    Cu1 O1 . 1.9501(19) ?
    Cu1 O4 2_766 1.9578(18) ?
    Cu1 O2 . 1.972(2) ?
    Cu1 O3 2_766 1.980(2) ?
    Cu1 O5 . 2.1535(19) ?
    Cu1 Cu1 2_766 2.6485(6) ?
    O1 C1 . 1.253(3) ?
    O2 C13 . 1.254(4) ?
    O3 C13 . 1.251(4) ?
    O3 Cu1 2_766 1.980(2) ?
    O4 C1 . 1.251(3) ?
    O4 Cu1 2_766 1.9578(18) ?
    O5 C25 . 1.236(4) ?
    N1 C25 . 1.309(4) ?
    N1 C26 . 1.444(4) ?
    N1 C27 . 1.457(4) ?
    C1 C2 . 1.514(4) ?
    C2 C3 . 1.501(4) ?
    C2 H2A . 0.9700 ?
    C2 H2B . 0.9700 ?
    C3 C4 . 1.365(5) ?
    C3 C8 . 1.413(5) ?
    C4 C5 . 1.405(5) ?
    C4 H4 . 0.9300 ?
    C5 C6 . 1.343(6) ?
    C5 H5 . 0.9300 ?
    C6 C7 . 1.407(6) ?
    C6 H6 . 0.9300 ?
    C7 C12 . 1.409(6) ?
    C7 C8 . 1.424(5) ?
    C8 C9 . 1.414(5) ?
    C9 C10 . 1.351(6) ?
    C9 H9 . 0.9300 ?
    C10 C11 . 1.390(7) ?
    C10 H10 . 0.9300 ?
    C11 C12 . 1.361(7) ?
    C11 H11 . 0.9300 ?
    C12 H12 . 0.9300 ?
    C13 C14 . 1.519(4) ?
    C14 C15 . 1.498(4) ?
    C14 H14E . 0.9700 ?
    C14 H14F . 0.9700 ?
    C15 C16 . 1.361(5) ?
    C15 C20 . 1.419(5) ?
    C16 C17 . 1.402(7) ?
    C16 H16A . 0.9300 ?
    C17 C18 . 1.347(8) ?
    C17 H17A . 0.9300 ?
    C18 C19 . 1.393(7) ?
    C18 H18A . 0.9300 ?
    C19 C20 . 1.417(5) ?
    C19 C24 . 1.420(8) ?
    C20 C21 . 1.412(5) ?
    C21 C22 . 1.369(6) ?
    C21 H21A . 0.9300 ?
    C22 C23 . 1.396(10) ?
    C22 H22A . 0.9300 ?
    C23 C24 . 1.321(10) ?
    C23 H23A . 0.9300 ?
    C24 H24A . 0.9300 ?
    C25 H25A . 0.9695 ?
    C26 H26A . 0.9600 ?
    C26 H26B . 0.9600 ?
    C26 H26C . 0.9600 ?
    C27 H27A . 0.9600 ?
    C27 H27B . 0.9600 ?
    C27 H27C . 0.9600 ?
    Cu2 O8 2_675 1.962(3) ?
    Cu2 O7 . 1.967(3) ?
    Cu2 O6 . 1.970(3) ?
    Cu2 O9 2_675 1.974(3) ?
    Cu2 O10 . 2.143(2) ?
    Cu2 Cu2 2_675 2.6455(8) ?
    O6 C28 . 1.254(4) ?
    O7 C40 . 1.252(5) ?
    O8 C28 . 1.251(5) ?
    O8 Cu2 2_675 1.962(3) ?
    O9 C40 . 1.253(5) ?
    O9 Cu2 2_675 1.974(3) ?
    O10 C52 . 1.230(5) ?
    N2 C52 . 1.312(5) ?
    N2 C53 . 1.439(5) ?
    N2 C54 . 1.452(6) ?
    C28 C29 . 1.516(5) ?
    C29 C30 . 1.516(5) ?
    C29 H2B1 . 0.9700 ?
    C29 H2B2 . 0.9700 ?
    C30 C31 . 1.361(5) ?
    C30 C35 . 1.422(4) ?
    C31 C32 . 1.407(6) ?
    C31 H4B . 0.9300 ?
    C32 C33 . 1.349(6) ?
    C32 H5B . 0.9300 ?
    C33 C34 . 1.395(5) ?
    C33 H6B . 0.9300 ?
    C34 C39 . 1.416(5) ?
    C34 C35 . 1.428(5) ?
    C35 C36 . 1.415(5) ?
    C36 C37 . 1.362(5) ?
    C36 H9B . 0.9300 ?
    C37 C38 . 1.391(7) ?
    C37 H10B . 0.9300 ?
    C38 C39 . 1.352(7) ?
    C38 H11B . 0.9300 ?
    C39 H12B . 0.9300 ?
    C40 C41 . 1.521(6) ?
    C41 C42 . 1.532(8) ?
    C41 C42' . 1.575(12) ?
    C41 H14A . 0.9700 ?
    C41 H14B . 0.9700 ?
    C41 H14C . 0.9700 ?
    C41 H14D . 0.9700 ?
    C42 C43 . 1.365(11) ?
    C42 C47 . 1.418(10) ?
    C43 C44 . 1.431(13) ?
    C43 H16B . 0.9300 ?
    C44 C45 . 1.329(13) ?
    C44 H44 . 0.9300 ?
    C45 C46 . 1.403(11) ?
    C45 H18B . 0.9300 ?
    C46 C51 . 1.394(12) ?
    C46 C47 . 1.429(10) ?
    C47 C48 . 1.434(13) ?
    C48 C49 . 1.348(15) ?
    C48 H21B . 0.9300 ?
    C49 C50 . 1.444(12) ?
    C49 H22B . 0.9300 ?
    C50 C51 . 1.361(12) ?
    C50 H23B . 0.9300 ?
    C51 H24B . 0.9300 ?
    C42' C43' . 1.377(16) ?
    C42' C47' . 1.399(16) ?
    C43' C44' . 1.442(16) ?
    C43' H16' . 0.9300 ?
    C44' C45' . 1.416(14) ?
    C44' H17' . 0.9300 ?
    C45' C46' . 1.375(18) ?
    C45' H18' . 0.9300 ?
    C46' C51' . 1.399(13) ?
    C46' C47' . 1.437(15) ?
    C47' C48' . 1.430(13) ?
    C48' C49' . 1.373(14) ?
    C48' H21' . 0.9300 ?
    C49' C50' . 1.380(15) ?
    C49' H22' . 0.9300 ?
    C50' C51' . 1.297(14) ?
    C50' H23' . 0.9300 ?
    C51' H24' . 0.9300 ?
    C52 H25B . 0.9636 ?
    C53 H26D . 0.9600 ?
    C53 H26E . 0.9600 ?
    C53 H26F . 0.9600 ?
    C54 H27D . 0.9600 ?
    C54 H27E . 0.9600 ?
    C54 H27F . 0.9600 ?
loop_
    _geom_angle_atom_site_label_1
    _geom_angle_atom_site_label_2
    _geom_angle_atom_site_label_3
    _geom_angle_site_symmetry_1
    _geom_angle_site_symmetry_3
    _geom_angle
    _geom_angle_publ_flag
    O1 Cu1 O4 . 2_766 167.77(8) ?
    O1 Cu1 O2 . . 89.29(9) ?
    O4 Cu1 O2 2_766 . 89.56(9) ?
    O1 Cu1 O3 . 2_766 89.33(9) ?
    O4 Cu1 O3 2_766 2_766 89.23(9) ?
    O2 Cu1 O3 . 2_766 167.86(8) ?
    O1 Cu1 O5 . . 98.64(8) ?
    O4 Cu1 O5 2_766 . 93.52(8) ?
    O2 Cu1 O5 . . 101.74(8) ?
    O3 Cu1 O5 2_766 . 90.39(8) ?
    O1 Cu1 Cu1 . 2_766 86.47(6) ?
    O4 Cu1 Cu1 2_766 2_766 81.31(6) ?
    O2 Cu1 Cu1 . 2_766 86.99(6) ?
    O3 Cu1 Cu1 2_766 2_766 80.89(6) ?
    O5 Cu1 Cu1 . 2_766 169.88(6) ?
    C1 O1 Cu1 . . 120.12(17) ?
    C13 O2 Cu1 . . 119.63(19) ?
    C13 O3 Cu1 . 2_766 126.54(19) ?
    C1 O4 Cu1 . 2_766 125.86(18) ?
    C25 O5 Cu1 . . 117.18(19) ?
    C25 N1 C26 . . 120.9(3) ?
    C25 N1 C27 . . 122.2(3) ?
    C26 N1 C27 . . 116.9(3) ?
    O4 C1 O1 . . 126.2(2) ?
    O4 C1 C2 . . 117.2(2) ?
    O1 C1 C2 . . 116.5(2) ?
    C3 C2 C1 . . 113.8(2) ?
    C3 C2 H2A . . 108.8 ?
    C1 C2 H2A . . 108.8 ?
    C3 C2 H2B . . 108.8 ?
    C1 C2 H2B . . 108.8 ?
    H2A C2 H2B . . 107.7 ?
    C4 C3 C8 . . 119.2(3) ?
    C4 C3 C2 . . 120.2(3) ?
    C8 C3 C2 . . 120.6(3) ?
    C3 C4 C5 . . 121.3(4) ?
    C3 C4 H4 . . 119.3 ?
    C5 C4 H4 . . 119.3 ?
    C6 C5 C4 . . 120.4(4) ?
    C6 C5 H5 . . 119.8 ?
    C4 C5 H5 . . 119.8 ?
    C5 C6 C7 . . 121.0(3) ?
    C5 C6 H6 . . 119.5 ?
    C7 C6 H6 . . 119.5 ?
    C6 C7 C12 . . 122.9(4) ?
    C6 C7 C8 . . 118.6(4) ?
    C12 C7 C8 . . 118.4(4) ?
    C3 C8 C9 . . 122.8(3) ?
    C3 C8 C7 . . 119.4(3) ?
    C9 C8 C7 . . 117.7(4) ?
    C10 C9 C8 . . 122.3(4) ?
    C10 C9 H9 . . 118.9 ?
    C8 C9 H9 . . 118.9 ?
    C9 C10 C11 . . 119.7(5) ?
    C9 C10 H10 . . 120.1 ?
    C11 C10 H10 . . 120.1 ?
    C12 C11 C10 . . 120.6(5) ?
    C12 C11 H11 . . 119.7 ?
    C10 C11 H11 . . 119.7 ?
    C11 C12 C7 . . 121.3(4) ?
    C11 C12 H12 . . 119.4 ?
    C7 C12 H12 . . 119.4 ?
    O3 C13 O2 . . 125.9(3) ?
    O3 C13 C14 . . 115.4(3) ?
    O2 C13 C14 . . 118.6(3) ?
    C15 C14 C13 . . 117.5(3) ?
    C15 C14 H14E . . 107.9 ?
    C13 C14 H14E . . 107.9 ?
    C15 C14 H14F . . 107.9 ?
    C13 C14 H14F . . 107.9 ?
    H14E C14 H14F . . 107.2 ?
    C16 C15 C20 . . 119.2(3) ?
    C16 C15 C14 . . 120.0(4) ?
    C20 C15 C14 . . 120.7(3) ?
    C15 C16 C17 . . 121.0(5) ?
    C15 C16 H16A . . 119.5 ?
    C17 C16 H16A . . 119.5 ?
    C18 C17 C16 . . 120.5(5) ?
    C18 C17 H17A . . 119.8 ?
    C16 C17 H17A . . 119.8 ?
    C17 C18 C19 . . 120.9(4) ?
    C17 C18 H18A . . 119.5 ?
    C19 C18 H18A . . 119.5 ?
    C18 C19 C20 . . 119.1(4) ?
    C18 C19 C24 . . 122.3(5) ?
    C20 C19 C24 . . 118.6(5) ?
    C21 C20 C19 . . 117.8(4) ?
    C21 C20 C15 . . 123.0(3) ?
    C19 C20 C15 . . 119.2(4) ?
    C22 C21 C20 . . 120.6(5) ?
    C22 C21 H21A . . 119.7 ?
    C20 C21 H21A . . 119.7 ?
    C21 C22 C23 . . 121.0(6) ?
    C21 C22 H22A . . 119.5 ?
    C23 C22 H22A . . 119.5 ?
    C24 C23 C22 . . 119.7(6) ?
    C24 C23 H23A . . 120.1 ?
    C22 C23 H23A . . 120.1 ?
    C23 C24 C19 . . 122.3(6) ?
    C23 C24 H24A . . 118.9 ?
    C19 C24 H24A . . 118.9 ?
    O5 C25 N1 . . 125.4(3) ?
    O5 C25 H25A . . 122.7 ?
    N1 C25 H25A . . 111.9 ?
    N1 C26 H26A . . 109.5 ?
    N1 C26 H26B . . 109.5 ?
    H26A C26 H26B . . 109.5 ?
    N1 C26 H26C . . 109.5 ?
    H26A C26 H26C . . 109.5 ?
    H26B C26 H26C . . 109.5 ?
    N1 C27 H27A . . 109.5 ?
    N1 C27 H27B . . 109.5 ?
    H27A C27 H27B . . 109.5 ?
    N1 C27 H27C . . 109.5 ?
    H27A C27 H27C . . 109.5 ?
    H27B C27 H27C . . 109.5 ?
    O8 Cu2 O7 2_675 . 89.67(14) ?
    O8 Cu2 O6 2_675 . 168.00(11) ?
    O7 Cu2 O6 . . 89.60(11) ?
    O8 Cu2 O9 2_675 2_675 89.22(14) ?
    O7 Cu2 O9 . 2_675 167.85(11) ?
    O6 Cu2 O9 . 2_675 88.98(13) ?
    O8 Cu2 O10 2_675 . 96.72(12) ?
    O7 Cu2 O10 . . 95.71(11) ?
    O6 Cu2 O10 . . 95.27(11) ?
    O9 Cu2 O10 2_675 . 96.44(11) ?
    O8 Cu2 Cu2 2_675 2_675 85.27(8) ?
    O7 Cu2 Cu2 . 2_675 83.41(8) ?
    O6 Cu2 Cu2 . 2_675 82.75(7) ?
    O9 Cu2 Cu2 2_675 2_675 84.44(8) ?
    O10 Cu2 Cu2 . 2_675 177.82(8) ?
    C28 O6 Cu2 . . 124.0(3) ?
    C40 O7 Cu2 . . 124.0(3) ?
    C28 O8 Cu2 . 2_675 121.6(2) ?
    C40 O9 Cu2 . 2_675 122.4(3) ?
    C52 O10 Cu2 . . 123.1(3) ?
    C52 N2 C53 . . 120.1(4) ?
    C52 N2 C54 . . 123.3(4) ?
    C53 N2 C54 . . 116.5(4) ?
    O8 C28 O6 . . 126.3(4) ?
    O8 C28 C29 . . 117.5(3) ?
    O6 C28 C29 . . 116.1(4) ?
    C28 C29 C30 . . 113.0(3) ?
    C28 C29 H2B1 . . 109.0 ?
    C30 C29 H2B1 . . 109.0 ?
    C28 C29 H2B2 . . 109.0 ?
    C30 C29 H2B2 . . 109.0 ?
    H2B1 C29 H2B2 . . 107.8 ?
    C31 C30 C35 . . 118.9(3) ?
    C31 C30 C29 . . 121.7(3) ?
    C35 C30 C29 . . 119.5(3) ?
    C30 C31 C32 . . 122.0(4) ?
    C30 C31 H4B . . 119.0 ?
    C32 C31 H4B . . 119.0 ?
    C33 C32 C31 . . 119.7(4) ?
    C33 C32 H5B . . 120.1 ?
    C31 C32 H5B . . 120.1 ?
    C32 C33 C34 . . 121.2(4) ?
    C32 C33 H6B . . 119.4 ?
    C34 C33 H6B . . 119.4 ?
    C33 C34 C39 . . 122.5(4) ?
    C33 C34 C35 . . 119.3(3) ?
    C39 C34 C35 . . 118.2(4) ?
    C36 C35 C30 . . 123.3(3) ?
    C36 C35 C34 . . 117.8(3) ?
    C30 C35 C34 . . 118.9(3) ?
    C37 C36 C35 . . 121.4(4) ?
    C37 C36 H9B . . 119.3 ?
    C35 C36 H9B . . 119.3 ?
    C36 C37 C38 . . 120.7(4) ?
    C36 C37 H10B . . 119.6 ?
    C38 C37 H10B . . 119.6 ?
    C39 C38 C37 . . 119.8(4) ?
    C39 C38 H11B . . 120.1 ?
    C37 C38 H11B . . 120.1 ?
    C38 C39 C34 . . 122.0(4) ?
    C38 C39 H12B . . 119.0 ?
    C34 C39 H12B . . 119.0 ?
    O7 C40 O9 . . 125.7(4) ?
    O7 C40 C41 . . 117.0(4) ?
    O9 C40 C41 . . 117.3(4) ?
    C40 C41 C42 . . 130.0(5) ?
    C40 C41 C42' . . 98.4(5) ?
    C42 C41 C42' . . 55.2(5) ?
    C40 C41 H14A . . 104.8 ?
    C42 C41 H14A . . 104.8 ?
    C42' C41 H14A . . 72.1 ?
    C40 C41 H14B . . 104.8 ?
    C42 C41 H14B . . 104.8 ?
    C42' C41 H14B . . 156.4 ?
    H14A C41 H14B . . 105.8 ?
    C40 C41 H14C . . 112.0 ?
    C42 C41 H14C . . 117.4 ?
    C42' C41 H14C . . 113.7 ?
    H14A C41 H14C . . 44.3 ?
    H14B C41 H14C . . 61.5 ?
    C40 C41 H14D . . 85.2 ?
    C42 C41 H14D . . 87.2 ?
    C42' C41 H14D . . 133.4 ?
    H14A C41 H14D . . 151.9 ?
    H14B C41 H14D . . 46.2 ?
    H14C C41 H14D . . 107.5 ?
    C43 C42 C47 . . 119.7(7) ?
    C43 C42 C41 . . 121.4(7) ?
    C47 C42 C41 . . 118.7(7) ?
    C42 C43 C44 . . 120.3(8) ?
    C42 C43 H16B . . 119.8 ?
    C44 C43 H16B . . 119.8 ?
    C45 C44 C43 . . 120.8(9) ?
    C45 C44 H44 . . 119.6 ?
    C43 C44 H44 . . 119.6 ?
    C44 C45 C46 . . 121.1(8) ?
    C44 C45 H18B . . 119.4 ?
    C46 C45 H18B . . 119.4 ?
    C45 C46 C51 . . 121.4(9) ?
    C45 C46 C47 . . 119.2(8) ?
    C51 C46 C47 . . 119.5(9) ?
    C42 C47 C48 . . 122.5(7) ?
    C42 C47 C46 . . 119.0(8) ?
    C48 C47 C46 . . 118.6(8) ?
    C49 C48 C47 . . 120.5(10) ?
    C49 C48 H21B . . 119.8 ?
    C47 C48 H21B . . 119.8 ?
    C48 C49 C50 . . 119.2(12) ?
    C48 C49 H22B . . 120.4 ?
    C50 C49 H22B . . 120.4 ?
    C51 C50 C49 . . 120.2(10) ?
    C51 C50 H23B . . 119.9 ?
    C49 C50 H23B . . 119.9 ?
    C50 C51 C46 . . 120.7(10) ?
    C50 C51 H24B . . 119.6 ?
    C46 C51 H24B . . 119.6 ?
    C43' C42' C47' . . 120.6(11) ?
    C43' C42' C41 . . 113.0(10) ?
    C47' C42' C41 . . 126.0(11) ?
    C42' C43' C44' . . 118.0(12) ?
    C42' C43' H16' . . 121.0 ?
    C44' C43' H16' . . 121.0 ?
    C45' C44' C43' . . 121.5(12) ?
    C45' C44' H17' . . 119.2 ?
    C43' C44' H17' . . 119.2 ?
    C46' C45' C44' . . 119.5(13) ?
    C46' C45' H18' . . 120.3 ?
    C44' C45' H18' . . 120.3 ?
    C45' C46' C51' . . 122.5(12) ?
    C45' C46' C47' . . 118.8(11) ?
    C51' C46' C47' . . 118.7(11) ?
    C42' C47' C48' . . 121.6(11) ?
    C42' C47' C46' . . 121.4(11) ?
    C48' C47' C46' . . 116.9(11) ?
    C49' C48' C47' . . 119.9(12) ?
    C49' C48' H21' . . 120.1 ?
    C47' C48' H21' . . 120.1 ?
    C48' C49' C50' . . 120.7(14) ?
    C48' C49' H22' . . 119.7 ?
    C50' C49' H22' . . 119.7 ?
    C51' C50' C49' . . 121.4(16) ?
    C51' C50' H23' . . 119.3 ?
    C49' C50' H23' . . 119.3 ?
    C50' C51' C46' . . 122.4(13) ?
    C50' C51' H24' . . 118.8 ?
    C46' C51' H24' . . 118.8 ?
    O10 C52 N2 . . 125.3(4) ?
    O10 C52 H25B . . 125.7 ?
    N2 C52 H25B . . 109.0 ?
    N2 C53 H26D . . 109.5 ?
    N2 C53 H26E . . 109.5 ?
    H26D C53 H26E . . 109.5 ?
    N2 C53 H26F . . 109.5 ?
    H26D C53 H26F . . 109.5 ?
    H26E C53 H26F . . 109.5 ?
    N2 C54 H27D . . 109.5 ?
    N2 C54 H27E . . 109.5 ?
    H27D C54 H27E . . 109.5 ?
    N2 C54 H27F . . 109.5 ?
    H27D C54 H27F . . 109.5 ?
    H27E C54 H27F . . 109.5 ?
_iucr_refine_instructions_details
;
TITL 111002yfj_0m in P -1
CELL  0.71073  10.6704  12.3561  20.7734   74.839   84.898   66.848
ZERR     2.00   0.0007   0.0008   0.0014    0.001    0.001    0.001
LATT 1
SFAC C  H  Cu N  O
UNIT 108 100 4 4 20
MERG 2
OMIT  -3.00  50.00
L.S. 50
ACTA
BOND   $H
FMAP 2
PLAN 2
WPDB   2
SIZE     0.10   0.10   0.10
DELU     0.010   0.010 C41 C42'
EADP C42' C43' C44' C45' C46' C47' C48' C49' C50' C51'
DELU     0.010   0.010 C47 C48
EADP C48 C49 c50 c51
EADP c41 c42
DFIX     1.380   0.020 C42 C47
DFIX     1.380   0.020 C50 C49
DFIX     1.380   0.020 C50 C51
DFIX     1.380   0.020 C46 C45
DFIX     2.750   0.020 C42' C45'
FLAT     0.100 C48' C49' C50' C51'
DFIX     2.760   0.020 C44' C47'
DFIX     2.740   0.020 C46' C49'
DFIX     1.400   0.020 C51' C50'
DFIX     1.380   0.020 C44' C45'
DFIX     1.380   0.020 C46' C51'
DFIX     1.380   0.020 C49' C50'
DFIX     1.380   0.020 C48' C49'
DFIX     1.380   0.020 C47' C48'
FREE C46' C50'
FREE C48' C50'
WGHT  0.048600  2.352000
FVAR  0.147680  0.527910
TEMP    25.00
MOLE 1
Cu1    3   0.865543  0.538934  0.496214 11.000000  0.029740  0.033110 =
           0.040660 -0.009990 -0.001060 -0.013670
O1     5   0.861725  0.694842  0.502657 11.000000  0.038530  0.037010 =
           0.070850 -0.020090 -0.000710 -0.014110
O2     5   0.868589  0.486137  0.594440 11.000000  0.044360  0.059880 =
           0.041130 -0.008440  0.001710 -0.021840
O3     5   1.095392  0.419121  0.600025 11.000000  0.045280  0.067260 =
           0.039730 -0.007380  0.000110 -0.025720
O4     5   1.088544  0.628764  0.508118 11.000000  0.039600  0.034750 =
           0.072800 -0.019550 -0.005140 -0.012800
O5     5   0.653094  0.593926  0.473365 11.000000  0.032780  0.051610 =
           0.061600 -0.015380 -0.005600 -0.015550
N1     4   0.503784  0.574189  0.410955 11.000000  0.037580  0.052600 =
           0.057100 -0.009690 -0.010740 -0.014530
C1     1   0.970796  0.707555  0.508141 11.000000  0.041010  0.034020 =
           0.044870 -0.011250 -0.002490 -0.013960
C2     1   0.958161  0.831308  0.513534 11.000000  0.046780  0.034590 =
           0.076750 -0.018530 -0.005970 -0.013860
AFIX 23
H2A    2   0.953554  0.882914  0.468964 11.000000 -1.200000
H2B    2   0.873404  0.867709  0.535421 11.000000 -1.200000
AFIX 0
C3     1   1.073635  0.827854  0.551366 11.000000  0.048160  0.031810 =
           0.070730 -0.019290 -0.002280 -0.014080
C4     1   1.170328  0.867129  0.518338 11.000000  0.057720  0.041810 =
           0.075990 -0.017350 -0.000730 -0.020790
AFIX 43
H4     2   1.164156  0.895505  0.472152 11.000000 -1.200000
AFIX 0
C5     1   1.278777  0.865584  0.552593 11.000000  0.055090  0.065840 =
           0.098130 -0.024500  0.003020 -0.031540
AFIX 43
H5     2   1.343561  0.892550  0.528973 11.000000 -1.200000
AFIX 0
C6     1   1.289585  0.825393  0.619293 11.000000  0.052000  0.071710 =
           0.101680 -0.030300 -0.014880 -0.024040
AFIX 43
H6     2   1.361009  0.826319  0.641454 11.000000 -1.200000
AFIX 0
C7     1   1.194590  0.781933  0.656142 11.000000  0.062230  0.059410 =
           0.075870 -0.027690 -0.008020 -0.016360
C8     1   1.084881  0.782725  0.621422 11.000000  0.052190  0.046910 =
           0.075370 -0.028510  0.001770 -0.018470
C9     1   0.990115  0.739209  0.659442 11.000000  0.083770  0.086020 =
           0.073420 -0.028490  0.009350 -0.046630
AFIX 43
H9     2   0.918407  0.738304  0.637495 11.000000 -1.200000
AFIX 0
C10    1   1.000160  0.698909  0.726544 11.000000  0.121070  0.118850 =
           0.085750 -0.030790  0.017900 -0.070770
AFIX 43
H10    2   0.935373  0.671930  0.750148 11.000000 -1.200000
AFIX 0
C11    1   1.107675  0.697903  0.760193 11.000000  0.133950  0.116610 =
           0.069810 -0.019620  0.002010 -0.051980
AFIX 43
H11    2   1.114750  0.669797  0.806381 11.000000 -1.200000
AFIX 0
C12    1   1.202839  0.737744  0.726094 11.000000  0.090780  0.097070 =
           0.088890 -0.031730 -0.020250 -0.030030
AFIX 43
H12    2   1.274526  0.735740  0.749403 11.000000 -1.200000
AFIX 0
C13    1   0.980424  0.437246  0.625497 11.000000  0.050250  0.044300 =
           0.041280 -0.009930  0.000980 -0.026270
C14    1   0.979961  0.398425  0.701167 11.000000  0.066450  0.078840 =
           0.040180 -0.006420 -0.002500 -0.040670
AFIX 23
H14E   2   1.066144  0.331772  0.715986 11.000000 -1.200000
H14F   2   0.976450  0.465584  0.718154 11.000000 -1.200000
AFIX 0
C15    1   0.867845  0.359469  0.732811 11.000000  0.052960  0.059840 =
           0.033760  0.001230 -0.001980 -0.021360
C16    1   0.777002  0.423834  0.772685 11.000000  0.091420  0.087100 =
           0.043420 -0.012280  0.011620 -0.025040
AFIX 43
H16A   2   0.780878  0.495384  0.777199 11.000000 -1.200000
AFIX 0
C17    1   0.677689  0.384018  0.807061 11.000000  0.083110  0.146240 =
           0.059870 -0.008150  0.029190 -0.016160
AFIX 43
H17A   2   0.616335  0.429415  0.833934 11.000000 -1.200000
AFIX 0
C18    1   0.670617  0.280400  0.801393 11.000000  0.062390  0.148790 =
           0.072640  0.035600  0.004080 -0.045960
AFIX 43
H18A   2   0.605668  0.254023  0.825301 11.000000 -1.200000
AFIX 0
C19    1   0.759100  0.212237  0.760275 11.000000  0.063000  0.090150 =
           0.066490  0.030970 -0.020250 -0.041570
C20    1   0.860391  0.251057  0.725579 11.000000  0.050050  0.057550 =
           0.047320  0.011680 -0.011250 -0.020690
C21    1   0.950118  0.178872  0.685220 11.000000  0.081530  0.052790 =
           0.074050 -0.001670 -0.007820 -0.018320
AFIX 43
H21A   2   1.017886  0.201972  0.662026 11.000000 -1.200000
AFIX 0
C22    1   0.938280  0.075113  0.679909 11.000000  0.157270  0.056190 =
           0.116600 -0.009910 -0.028850 -0.024920
AFIX 43
H22A   2   0.998045  0.028712  0.652989 11.000000 -1.200000
AFIX 0
C23    1   0.837912  0.037979  0.714276 11.000000  0.213460  0.072730 =
           0.160200  0.026940 -0.068410 -0.081390
AFIX 43
H23A   2   0.831079 -0.032763  0.710317 11.000000 -1.200000
AFIX 0
C24    1   0.752644  0.103715  0.752456 11.000000  0.120240  0.105710 =
           0.128440  0.049690 -0.053810 -0.080310
AFIX 43
H24A   2   0.686059  0.078065  0.775006 11.000000 -1.200000
AFIX 0
C25    1   0.624546  0.542257  0.436737 11.000000  0.034820  0.048170 =
           0.055800 -0.009830 -0.004480 -0.012250
AFIX 3
H25A   2   0.691518  0.472353  0.423299 11.000000 -1.200000
AFIX 0
C26    1   0.389760  0.677780  0.423656 11.000000  0.037890  0.063440 =
           0.090340 -0.011870 -0.010030 -0.009570
AFIX 137
H26A   2   0.411120  0.699933  0.461037 11.000000 -1.500000
H26B   2   0.310853  0.657506  0.433377 11.000000 -1.500000
H26C   2   0.371467  0.744800  0.385002 11.000000 -1.500000
AFIX 0
C27    1   0.477105  0.506599  0.369660 11.000000  0.069280  0.094360 =
           0.087910 -0.034710 -0.021550 -0.026440
AFIX 137
H27A   2   0.560123  0.440911  0.364167 11.000000 -1.500000
H27B   2   0.442709  0.559682  0.326781 11.000000 -1.500000
H27C   2   0.410890  0.474634  0.390804 11.000000 -1.500000
AFIX 0
MOLE 2
Cu2    3   0.389257  0.977114  0.018573 11.000000  0.071520  0.125390 =
           0.035450 -0.006330  0.001520 -0.069350
O6     5   0.388876  1.056907  0.089259 11.000000  0.074050  0.105160 =
           0.045360 -0.013890 -0.000860 -0.051680
O7     5   0.519921  0.823432  0.071827 11.000000  0.063650  0.099430 =
           0.057840 -0.013370  0.012170 -0.042480
O8     5   0.577271  1.093819  0.058530 11.000000  0.113430  0.172620 =
           0.046010 -0.027600  0.010960 -0.106080
O9     5   0.707117  0.861273  0.041001 11.000000  0.075240  0.150340 =
           0.054610  0.006450 -0.010820 -0.072200
O10    5   0.211137  0.940224  0.052418 11.000000  0.065270  0.114180 =
           0.060870 -0.003560  0.003220 -0.058210
N2     4   0.010815  0.982207  0.106342 11.000000  0.047710  0.074230 =
           0.080810 -0.004600 -0.007760 -0.024580
C28    1   0.477963  1.096066  0.095721 11.000000  0.086510  0.093500 =
           0.034950  0.000140 -0.010050 -0.052370
C29    1   0.462415  1.150708  0.154781 11.000000  0.094430  0.077530 =
           0.046500 -0.005690 -0.012450 -0.040550
AFIX 23
H2B1   2   0.367405  1.202176  0.158166 11.000000 -1.200000
H2B2   2   0.514891  1.201505  0.147051 11.000000 -1.200000
AFIX 0
C30    1   0.509092  1.055752  0.220219 11.000000  0.049940  0.063080 =
           0.043590 -0.010890 -0.003740 -0.024270
C31    1   0.588368  0.937622  0.222052 11.000000  0.065110  0.077150 =
           0.058180 -0.027390 -0.002630 -0.014800
AFIX 43
H4B    2   0.615867  0.915135  0.182111 11.000000 -1.200000
AFIX 0
C32    1   0.629981  0.848467  0.282589 11.000000  0.078830  0.060120 =
           0.085030 -0.016130 -0.020980 -0.005840
AFIX 43
H5B    2   0.684011  0.768397  0.282335 11.000000 -1.200000
AFIX 0
C33    1   0.591180  0.879634  0.340955 11.000000  0.084590  0.072400 =
           0.059370  0.005550 -0.017900 -0.030250
AFIX 43
H6B    2   0.619264  0.820460  0.380805 11.000000 -1.200000
AFIX 0
C34    1   0.509686  0.999024  0.342632 11.000000  0.055370  0.077920 =
           0.044330 -0.008540 -0.000300 -0.035160
C35    1   0.468918  1.090231  0.281423 11.000000  0.038690  0.065290 =
           0.046830 -0.015090 -0.000410 -0.022700
C36    1   0.391009  1.211260  0.284984 11.000000  0.050980  0.075560 =
           0.066670 -0.024770 -0.010080 -0.017170
AFIX 43
H9B    2   0.364676  1.272325  0.245749 11.000000 -1.200000
AFIX 0
C37    1   0.353770  1.240216  0.344649 11.000000  0.047900  0.109900 =
           0.099880 -0.060530 -0.004110 -0.012220
AFIX 43
H10B   2   0.303704  1.320678  0.345594 11.000000 -1.200000
AFIX 0
C38    1   0.389790  1.150782  0.404174 11.000000  0.055310  0.151680 =
           0.069730 -0.054840  0.014010 -0.037990
AFIX 43
H11B   2   0.362020  1.171159  0.444622 11.000000 -1.200000
AFIX 0
C39    1   0.465294  1.034125  0.403086 11.000000  0.074770  0.127280 =
           0.046090 -0.016850  0.007720 -0.056680
AFIX 43
H12B   2   0.488795  0.975150  0.443228 11.000000 -1.200000
AFIX 0
C40    1   0.645809  0.796641  0.073248 11.000000  0.075710  0.098110 =
           0.039080 -0.026130  0.006400 -0.042190
C41    1   0.731010  0.676699  0.120027 11.000000  0.073430  0.076360 =
           0.103040 -0.034970  0.010760 -0.024680
PART 1
AFIX 23
H14A   2   0.665006  0.646098  0.144381 21.000000 -1.200000
H14B   2   0.770377  0.699301  0.152199 21.000000 -1.200000
PART 2
AFIX 3
H14C   2   0.696050  0.668896  0.165012 -21.000000 -1.200000
H14D   2   0.798293  0.712328  0.117344 -21.000000 -1.200000
PART 1
AFIX 0
C42    1   0.846292  0.564563  0.104889 21.000000  0.066100  0.061040 =
           0.041740 -0.001220 -0.003800 -0.015840
C43    1   0.979891  0.543273  0.113864 21.000000  0.073430  0.068720 =
           0.058020 -0.001170 -0.008650 -0.020780
AFIX 43
H16B   2   1.002232  0.593638  0.132994 21.000000 -1.200000
AFIX 0
C44    1   1.085979  0.443600  0.093932 21.000000  0.076320  0.052900 =
           0.108250 -0.012160 -0.006160 -0.021370
AFIX 43
H44    2   1.176729  0.430367  0.099735 21.000000 -1.200000
AFIX 0
C45    1   1.055641  0.369874  0.067198 21.000000  0.080760  0.071580 =
           0.059910 -0.012470  0.015850 -0.004710
AFIX 43
H18B   2   1.125755  0.304926  0.055219 21.000000 -1.200000
AFIX 0
C46    1   0.919764  0.388321  0.056743 21.000000  0.107980  0.054940 =
           0.050250 -0.004250 -0.003940 -0.016290
C47    1   0.812217  0.487266  0.075830 21.000000  0.079420  0.054620 =
           0.052710 -0.007130  0.000010 -0.012560
C48    1   0.674905  0.503482  0.066036 21.000000  0.115340  0.089460 =
           0.136090 -0.035660 -0.027900 -0.037260
AFIX 43
H21B   2   0.604175  0.571035  0.075211 21.000000 -1.200000
AFIX 0
C49    1   0.645098  0.422387  0.043584 21.000000  0.115340  0.089460 =
           0.136090 -0.035660 -0.027900 -0.037260
AFIX 43
H22B   2   0.556486  0.425317  0.044986 21.000000 -1.200000
AFIX 0
C50    1   0.753029  0.332297  0.017713 21.000000  0.115340  0.089460 =
           0.136090 -0.035660 -0.027900 -0.037260
AFIX 43
H23B   2   0.732369  0.287577 -0.006395 21.000000 -1.200000
AFIX 0
C51    1   0.885988  0.311408  0.028093 21.000000  0.183140  0.054630 =
           0.073930 -0.012390 -0.012060 -0.022210
AFIX 43
H24B   2   0.955045  0.245779  0.016153 21.000000 -1.200000
PART 2
AFIX 0
C42'   1   0.712431  0.588702  0.082854 -21.000000  0.092020  0.082360 =
           0.118030 -0.025410 -0.019530 -0.006600
C43'   1   0.648587  0.515937  0.121325 -21.000000  0.092020  0.082360 =
           0.118030 -0.025410 -0.019530 -0.006600
AFIX 43
H16'   2   0.612102  0.527987  0.162437 -21.000000 -1.200000
AFIX 0
C44'   1   0.640319  0.421070  0.095837 -21.000000  0.092020  0.082360 =
           0.118030 -0.025410 -0.019530 -0.006600
AFIX 43
H17'   2   0.599801  0.369979  0.121330 -21.000000 -1.200000
AFIX 0
C45'   1   0.691917  0.404819  0.033819 -21.000000  0.092020  0.082360 =
           0.118030 -0.025410 -0.019530 -0.006600
AFIX 43
H18'   2   0.680914  0.345663  0.017600 -21.000000 -1.200000
AFIX 0
C46'   1   0.759370  0.474368 -0.004568 -21.000000  0.092020  0.082360 =
           0.118030 -0.025410 -0.019530 -0.006600
C47'   1   0.766544  0.569331  0.021064 -21.000000  0.092020  0.082360 =
           0.118030 -0.025410 -0.019530 -0.006600
C48'   1   0.834747  0.642071 -0.019006 -21.000000  0.092020  0.082360 =
           0.118030 -0.025410 -0.019530 -0.006600
AFIX 43
H21'   2   0.840826  0.705349 -0.004881 -21.000000 -1.200000
AFIX 0
C49'   1   0.891301  0.618422 -0.078396 -21.000000  0.092020  0.082360 =
           0.118030 -0.025410 -0.019530 -0.006600
AFIX 43
H22'   2   0.935545  0.666026 -0.104219 -21.000000 -1.200000
AFIX 0
C50'   1   0.883307  0.525167 -0.100159 -21.000000  0.092020  0.082360 =
           0.118030 -0.025410 -0.019530 -0.006600
AFIX 43
H23'   2   0.924515  0.509268 -0.139874 -21.000000 -1.200000
AFIX 0
C51'   1   0.819099  0.458964 -0.066107 -21.000000  0.092020  0.082360 =
           0.118030 -0.025410 -0.019530 -0.006600
AFIX 43
H24'   2   0.812554  0.398984 -0.083283 -21.000000 -1.200000
PART 0
AFIX 0
C52    1   0.121379  1.001313  0.084508 11.000000  0.059590  0.066040 =
           0.091090  0.010930 -0.019140 -0.032080
AFIX 3
H25B   2   0.118097  1.073493  0.095453 11.000000 -1.200000
AFIX 0
C53    1  -0.009745  0.879625  0.096069 11.000000  0.083020  0.122920 =
           0.080040 -0.011040 -0.001860 -0.068940
AFIX 137
H26D   2   0.059996  0.840862  0.067635 11.000000 -1.500000
H26E   2  -0.097486  0.906661  0.075480 11.000000 -1.500000
H26F   2  -0.005470  0.822884  0.138235 11.000000 -1.500000
AFIX 0
C54    1  -0.092407  1.057083  0.144106 11.000000  0.068150  0.132930 =
           0.220740 -0.070930  0.027610 -0.018080
AFIX 137
H27D   2  -0.063688  1.117073  0.152014 11.000000 -1.500000
H27E   2  -0.104904  1.006906  0.185996 11.000000 -1.500000
H27F   2  -0.176860  1.096764  0.119270 11.000000 -1.500000
AFIX 0
HKLF    4
END
END
;
data_global
_journal_date_recd_electronic     2012-02-05
_journal_date_accepted     2012-02-16
_journal_name_full     'Acta Crystallographica, Section E'
_journal_year     2012
_journal_volume     68
_journal_issue      3
_journal_page_first     m350
_journal_page_last     m350
_journal_paper_category     QM
_journal_paper_doi     10.1107/S1600536812007064
_journal_coeditor_code     LH5416
_publ_contact_author
;
 Yin, Fu-Jun'
Jiangsu Marine Resources Development
Research Institute
Huaihai Institute of Technology
Lianyungang 222005
People's Republic of China
;
_publ_contact_author_email     yfj1999@126.com
_publ_contact_author_fax     '086-0518-85895905'
_publ_contact_author_phone     '086-15961378832'
_publ_section_title
;\
Tetrakis(\m-naphthalene-1-acetato-\k^2^<i>O</i>:<i>O</i>')bis[(<i>N</i>,\
<i>N</i>-dimethylformamide-\k<i>O</i>)copper(II)]
;
loop_
    _publ_author_name
    _publ_author_address
    ' Yin, Fu-Jun'
;
Jiangsu Marine Resources Development
Research Institute
Huaihai Institute of Technology
Lianyungang 222005
People's Republic of China
;
    'Gu, Yu'
;
Qian'an College
Hebei United University
Tangshan 063009
People's Republic of China
;
    'Zhao, Hong'
;
Department of Chemical Engineering
Huaihai Institute of Technology
Lianyungang 222005
People's Republic of China
;
    'Bai, Di-Si'
;
Qian'an College
Hebei United University
Tangshan 063009
People's Republic of China
;
