# Supplementary material for: Tetra­kis(μ-naphthalene-1-acetato-κ2 O:O′)bis­[(N,N-dimethyl­formamide-κO)copper(II)]
Source: Acta Crystallogr Sect E Struct Rep Online. 2012 Feb 29;68(Pt 3):m350. doi: 10.1107/S1600536812007064 (PMC3297287; doi:10.1107/S1600536812007064)
Supplement: Supplementary file 2 [file e-68-0m350-Isup2.hkl]

# 
# h,k,l, Fc-squared, Fo-squared, sigma(Fo-squared) and status flag 
# 
data_I
_shelx_title ' 111002yfj_0m in P -1' 
_shelx_refln_list_code          4 
_shelx_F_calc_maximum      212.97 
_exptl_crystal_F_000      1052.00 
_reflns_d_resolution_high  0.8409 
 
loop_ 
 _symmetry_equiv_pos_as_xyz 
 'x, y, z' 
 '-x, -y, -z' 
 
_cell_length_a    10.6704 
_cell_length_b    12.3561 
_cell_length_c    20.7734 
_cell_angle_alpha  74.839 
_cell_angle_beta   84.898 
_cell_angle_gamma  66.848 
 
_shelx_F_squared_multiplier     1.000 
 
loop_ 
 _refln_index_h 
 _refln_index_k 
 _refln_index_l 
 _refln_F_squared_calc 
 _refln_F_squared_meas 
 _refln_F_squared_sigma 
 _refln_observed_status 
   1   0   0     1283.33      928.91     21.55 o 
   2   0   0     8002.59     7804.08     99.68 o 
   3   0   0        0.80        5.24      1.33 o 
   4   0   0     9748.01    10060.55    128.89 o 
   5   0   0       19.73       24.42      2.95 o 
   6   0   0      322.93      336.05      7.74 o 
   7   0   0       94.09       83.66      5.78 o 
   8   0   0     3178.41     3023.77     79.09 o 
   9   0   0       67.47       81.09     13.53 o 
  10   0   0       22.02       16.30      6.64 o 
  11   0   0      156.46      153.79     10.53 o 
 -11   1   0      150.27      148.41     10.86 o 
 -10   1   0      306.30      370.54     14.91 o 
  -9   1   0        0.36       -3.44      5.73 o 
  -8   1   0      114.89      100.28      7.94 o 
  -7   1   0      278.98      258.13     10.68 o 
  -6   1   0     1253.14     1301.41     20.13 o 
  -5   1   0     1675.56     1838.43     26.34 o 
  -4   1   0     1385.62     1300.44     19.01 o 
  -3   1   0     4937.49     4808.58     62.56 o 
  -2   1   0       15.12       13.37      3.44 o 
  -1   1   0    35051.45    35114.01    543.60 o 
   1   1   0    13287.52    13317.97    218.60 o 
   2   1   0    22108.87    22828.30    361.30 o 
   3   1   0       66.49       60.30      5.27 o 
   4   1   0     2384.50     2474.24     41.01 o 
   5   1   0     7825.15     8109.91    104.90 o 
   6   1   0      723.94      716.89     12.49 o 
   7   1   0      985.32     1021.51     17.17 o 
   8   1   0      416.47      382.81      9.73 o 
   9   1   0     2190.65     2410.10     45.06 o 
  10   1   0      326.69      313.22     13.28 o 
  11   1   0       70.38       65.11     12.84 o 
 -10   2   0        1.85        0.79      7.11 o 
  -9   2   0        4.73       -0.29      6.42 o 
  -8   2   0      473.56      489.21     15.56 o 
  -7   2   0      421.81      390.55     25.68 o 
  -6   2   0      316.08      264.80     10.05 o 
  -5   2   0      177.96      191.58      7.94 o 
  -4   2   0     2810.62     2558.55     43.60 o 
  -3   2   0     1273.98     1207.62     22.21 o 
  -2   2   0     2434.78     2352.29     58.46 o 
  -1   2   0     5219.02     5108.54     80.06 o 
   0   2   0    17572.70    17313.99    335.90 o 
   1   2   0      218.17      297.84      5.99 o 
   2   2   0    24267.68    24643.73    297.46 o 
   3   2   0    10245.05    10487.47    133.72 o 
   4   2   0     3529.52     3533.90     46.66 o 
   5   2   0       45.99       53.25      3.80 o 
   6   2   0       13.29       21.27      4.91 o 
   7   2   0        2.32       -0.71      2.11 o 
   8   2   0     2575.75     2785.78     49.27 o 
   9   2   0        0.08        4.95      4.58 o 
  10   2   0      114.31      116.73      8.59 o 
  11   2   0      402.12      441.99     22.92 o 
  12   2   0       68.85       82.99     13.75 o 
 -10   3   0      122.73      111.21     17.88 o 
  -9   3   0       55.52       60.32      8.26 o 
  -8   3   0       21.54       22.01      6.16 o 
  -7   3   0      225.13      226.16     10.86 o 
  -6   3   0     1259.04     1275.30     26.58 o 
  -5   3   0        0.86        3.43      3.72 o 
  -4   3   0      108.70      153.67      6.96 o 
  -3   3   0     2129.07     1893.64     48.83 o 
  -2   3   0     1671.71     1528.32     26.75 o 
  -1   3   0      108.72      146.31      3.56 o 
   0   3   0     1392.94     1266.95     17.56 o 
   1   3   0      175.02      189.34      3.99 o 
   2   3   0       81.77       82.71      5.14 o 
   3   3   0        5.88       16.33      4.39 o 
   4   3   0      111.25      140.63      3.89 o 
   5   3   0     4638.41     4753.95     62.62 o 
   6   3   0      618.53      637.56     11.41 o 
   7   3   0      158.61      138.14      5.55 o 
   8   3   0      180.92      143.96      9.73 o 
   9   3   0      295.06      295.09     11.42 o 
  10   3   0      216.06      271.89     17.88 o 
  11   3   0       70.27       90.78     13.75 o 
  12   3   0      185.04      204.03     18.34 o 
  -9   4   0       48.76       33.58      7.57 o 
  -8   4   0      280.34      262.25     12.15 o 
  -7   4   0      616.92      561.60     16.85 o 
  -6   4   0      352.23      334.21     12.45 o 
  -5   4   0     2010.47     1967.82     36.80 o 
  -4   4   0      531.61      574.91     14.42 o 
  -3   4   0     4170.38     3999.13     66.13 o 
  -2   4   0       18.74        6.42      2.59 o 
  -1   4   0     1572.84     1787.25     24.78 o 
   0   4   0      968.54      889.56     13.23 o 
   1   4   0     4596.96     4804.16     63.96 o 
   2   4   0        1.17        8.02      1.26 o 
   3   4   0      995.26      937.90     13.70 o 
   4   4   0     5436.97     5329.18     85.71 o 
   5   4   0      277.26      256.19      5.78 o 
   6   4   0      228.30      266.20      6.41 o 
   7   4   0      597.88      521.60     10.52 o 
   8   4   0     1670.96     1668.71     32.58 o 
   9   4   0      105.89       77.33     14.21 o 
  10   4   0       42.93       32.21      6.50 o 
  11   4   0       45.24       47.22     11.46 o 
  12   4   0      377.93      386.05     24.30 o 
  -9   5   0       45.91       83.35      9.86 o 
  -8   5   0        0.75       -5.53      5.40 o 
  -7   5   0      719.01      667.20     18.96 o 
  -6   5   0      678.30      660.41     17.99 o 
  -5   5   0      436.51      402.16     12.97 o 
  -4   5   0       91.96      106.12      6.64 o 
  -3   5   0     2484.98     2408.22     42.47 o 
  -2   5   0     2163.31     2139.51     29.95 o 
  -1   5   0       23.84       21.20      4.24 o 
   0   5   0      178.57      230.24      5.44 o 
   1   5   0      620.98      530.09     12.84 o 
   2   5   0      632.66      589.23      9.74 o 
   3   5   0      342.98      343.57     11.28 o 
   4   5   0      963.89      885.13     13.85 o 
   5   5   0     1822.57     1777.06     32.08 o 
   6   5   0     1431.69     1248.03     24.63 o 
   7   5   0     1383.48     1346.78     26.91 o 
   8   5   0       13.16       11.17      5.02 o 
   9   5   0      961.83     1000.09     23.01 o 
  10   5   0       24.94       14.83      5.94 o 
  11   5   0      305.71      298.01     13.51 o 
  12   5   0       48.97       46.31     12.84 o 
  -8   6   0        1.57       -3.46      6.39 o 
  -7   6   0      201.48      164.09     16.51 o 
  -6   6   0      104.71      123.53     11.46 o 
  -5   6   0      123.80      103.33      7.61 o 
  -4   6   0      106.80      118.76      7.78 o 
  -3   6   0     1154.95     1074.45     22.85 o 
  -2   6   0     1391.84     1342.51     26.26 o 
  -1   6   0     1557.80     1670.02     29.33 o 
   0   6   0      234.95      209.60      5.71 o 
   1   6   0     2878.53     3117.74     51.39 o 
   2   6   0     3236.92     3264.97     44.01 o 
   3   6   0     2779.84     2834.78     32.34 o 
   4   6   0      496.17      490.90      9.48 o 
   5   6   0      840.62      747.09     12.85 o 
   6   6   0      317.46      282.20     19.26 o 
   7   6   0      141.73      143.51      7.78 o 
   8   6   0     1269.46     1162.70     25.29 o 
   9   6   0       42.16       28.18      8.71 o 
  10   6   0      186.90      191.94     10.50 o 
  11   6   0      117.45       99.19      9.63 o 
  12   6   0      654.24      686.71     20.74 o 
  -7   7   0        0.24       -7.08      5.94 o 
  -6   7   0       51.82       36.43      7.29 o 
  -5   7   0      171.53      192.93     23.15 o 
  -4   7   0        6.73        4.13      5.19 o 
  -3   7   0      289.49      233.39     10.21 o 
  -2   7   0     1440.86     1448.85     28.69 o 
  -1   7   0      464.97      468.97     12.63 o 
   0   7   0      625.35      615.03     17.12 o 
   1   7   0      230.93      225.80     10.32 o 
   2   7   0     1097.29     1188.45     18.40 o 
   3   7   0      279.12      361.98      6.74 o 
   4   7   0       84.23      117.35      9.72 o 
   5   7   0      732.36      738.26     13.16 o 
   6   7   0     3937.54     3612.09     61.88 o 
   7   7   0      145.18      144.37      7.94 o 
   8   7   0      134.34      121.73      7.78 o 
   9   7   0     1137.80     1141.40     34.85 o 
  10   7   0      199.42      183.21     10.03 o 
  11   7   0       71.83       54.19      7.94 o 
  12   7   0        0.24       -2.56      7.11 o 
  -6   8   0       94.26      178.05     11.15 o 
  -5   8   0      146.36      101.88      8.75 o 
  -4   8   0       17.02       21.32      6.16 o 
  -3   8   0       54.93       31.99      5.84 o 
  -2   8   0      169.34      184.35      9.39 o 
  -1   8   0      397.32      385.91     12.15 o 
   0   8   0      336.30      340.73      8.33 o 
   1   8   0      139.17      109.58      4.94 o 
   2   8   0        7.27       11.64      2.89 o 
   3   8   0      906.55      929.00     15.53 o 
   4   8   0      119.17      116.21      8.37 o 
   5   8   0      807.76      795.61     17.75 o 
   6   8   0       10.89        6.06      4.08 o 
   7   8   0      145.55      145.85      9.86 o 
   8   8   0      321.42      264.18     12.61 o 
   9   8   0      178.82      172.20      9.71 o 
  10   8   0       43.91       42.66      7.25 o 
  11   8   0      476.68      437.60     28.43 o 
  12   8   0      127.89      128.40     10.97 o 
  -5   9   0       16.96       33.93      7.44 o 
  -4   9   0       49.19       63.06      7.90 o 
  -3   9   0       46.37       16.79      5.81 o 
  -2   9   0        1.80       -3.45      4.83 o 
  -1   9   0       10.62       23.31      5.02 o 
   0   9   0       57.60       53.42      8.48 o 
   1   9   0        8.43       13.22      3.91 o 
   2   9   0      431.27      460.28     10.26 o 
   3   9   0      183.26      178.03     11.69 o 
   4   9   0      340.85      356.70      9.32 o 
   5   9   0        3.28        0.59      3.42 o 
   6   9   0      197.63      164.27      6.93 o 
   7   9   0      131.93      111.73     11.92 o 
   8   9   0      476.02      530.43     16.05 o 
   9   9   0       46.96       51.70      6.96 o 
  10   9   0      416.90      387.48     14.90 o 
  11   9   0        5.30        3.00     13.53 o 
  12   9   0       13.42       17.47      7.94 o 
  -4  10   0      191.29      160.28     10.86 o 
  -3  10   0       22.17       60.18     16.96 o 
  -2  10   0        0.26        6.19      5.81 o 
  -1  10   0      196.01      163.17      9.24 o 
   0  10   0       81.34       67.32      6.64 o 
   1  10   0        0.03       -0.92      4.21 o 
   2  10   0       16.24        7.95      3.73 o 
   3  10   0      565.70      589.57     16.05 o 
   4  10   0        0.39       -2.44      3.61 o 
   5  10   0      147.30      152.99     10.19 o 
   6  10   0        9.43       17.84      4.41 o 
   7  10   0      516.98      508.40     12.29 o 
   8  10   0      174.30      132.48      8.91 o 
   9  10   0      413.01      431.71     28.89 o 
  10  10   0       12.34       17.20      6.79 o 
  11  10   0      357.88      411.83     16.52 o 
  -3  11   0       12.03       10.78      6.96 o 
  -2  11   0      127.65       68.09     14.44 o 
  -1  11   0      275.67      308.57     12.97 o 
   0  11   0      103.42      112.21      8.55 o 
   1  11   0      210.65      197.15     14.67 o 
   2  11   0        1.34        5.50      6.88 o 
   3  11   0      106.79      124.84      8.11 o 
   4  11   0      111.90      134.05      9.77 o 
   5  11   0       13.60       17.58      4.57 o 
   6  11   0      155.20      148.43      7.30 o 
   7  11   0        3.52        7.15      4.75 o 
   8  11   0      109.97      137.35      9.86 o 
   9  11   0       26.66       28.84      6.96 o 
  10  11   0      420.35      413.27     16.05 o 
  11  11   0       47.35       49.60      8.74 o 
  -2  12   0        9.15        1.79      6.59 o 
  -1  12   0      156.46      124.24      9.88 o 
   0  12   0      102.47       96.74     13.30 o 
   1  12   0       54.59       93.53     12.38 o 
   2  12   0        1.50       -6.88      8.25 o 
   3  12   0      296.79      364.96     20.17 o 
   4  12   0      388.13      388.95     11.34 o 
   5  12   0       54.92       43.22      8.62 o 
   6  12   0        0.12        3.91      4.67 o 
   7  12   0      639.34      694.91     15.59 o 
   8  12   0        4.43        0.46      4.83 o 
   9  12   0        5.55       -0.92      6.81 o 
  10  12   0       28.16       27.53      7.61 o 
   0  13   0      153.19      199.90     17.42 o 
   1  13   0      108.44       86.66     12.38 o 
   2  13   0        1.35        1.83      9.17 o 
   3  13   0       25.08       25.68      9.63 o 
   4  13   0      245.62      291.10     10.93 o 
   5  13   0      112.08       95.38      7.04 o 
   6  13   0       44.34       38.71      6.04 o 
   7  13   0       15.17       12.69      5.36 o 
   8  13   0      376.70      429.93     13.20 o 
   9  13   0       13.37       16.23      7.76 o 
   3  14   0       30.84        5.04     10.09 o 
   4  14   0      219.05      225.37     14.44 o 
   5  14   0       31.28       43.88      6.53 o 
   6  14   0       19.40        7.12      5.79 o 
  -5 -14   1       98.62       75.81      7.40 o 
  -8 -13   1      141.99      153.39      9.56 o 
  -7 -13   1      121.23      147.09      9.06 o 
  -6 -13   1        0.27       -2.61      5.11 o 
  -5 -13   1       18.07       17.73      5.44 o 
  -4 -13   1      288.70      316.11     11.01 o 
  -3 -13   1      104.99       86.66     12.38 o 
  -2 -13   1        0.22       -2.29      9.17 o 
  -1 -13   1       41.49       82.53     12.84 o 
 -10 -12   1      188.97      229.99     16.28 o 
  -9 -12   1        9.49       11.30      6.96 o 
  -8 -12   1      217.62      217.64      9.32 o 
  -7 -12   1      156.93      151.55     13.78 o 
  -6 -12   1       77.07       88.97      6.64 o 
  -5 -12   1        6.04       -1.83      4.39 o 
  -4 -12   1      347.92      375.08     14.37 o 
  -3 -12   1       83.31      108.66     12.84 o 
  -2 -12   1      168.09      158.64     14.21 o 
  -1 -12   1       23.29        2.29      8.25 o 
   0 -12   1      103.56      111.87     13.75 o 
   1 -12   1       59.18       93.99     12.84 o 
 -10 -11   1       23.23       23.53      7.29 o 
  -9 -11   1       53.14       40.39      7.44 o 
  -8 -11   1        1.69       -4.36      5.84 o 
  -7 -11   1      344.33      346.81     15.84 o 
  -6 -11   1        9.29       16.74      4.83 o 
  -5 -11   1        0.34        3.22      4.14 o 
  -4 -11   1       51.70       59.85      5.55 o 
  -3 -11   1      220.62      244.61     11.18 o 
  -2 -11   1       41.56       52.73     10.09 o 
  -1 -11   1        4.98        1.83      7.34 o 
   0 -11   1       80.26       73.51      7.46 o 
   1 -11   1      236.16      244.10     12.48 o 
   2 -11   1       32.38       68.47     15.82 o 
   3 -11   1        6.73       -7.34      8.25 o 
 -11 -10   1        0.06        4.81      7.13 o 
 -10 -10   1      588.36      610.04     18.96 o 
  -9 -10   1       16.49       24.80      6.79 o 
  -8 -10   1        1.72        9.12      5.67 o 
  -7 -10   1        1.00        2.76      4.32 o 
  -6 -10   1      302.39      338.85      9.81 o 
  -5 -10   1       14.63       12.15      4.14 o 
  -4 -10   1      292.23      320.14     10.56 o 
  -3 -10   1        3.79        2.17      4.69 o 
  -2 -10   1      520.86      543.73     43.79 o 
  -1 -10   1       15.54        8.87      4.69 o 
   0 -10   1       72.82       78.61      6.96 o 
   1 -10   1      168.93      205.08     14.67 o 
   2 -10   1       84.40       43.20      7.34 o 
   3 -10   1       50.02       16.04      6.64 o 
   4 -10   1      214.38      241.49     13.28 o 
 -11  -9   1      467.23      489.72     17.67 o 
 -10  -9   1        5.09       -4.36      5.84 o 
  -9  -9   1      259.94      248.56     12.13 o 
  -8  -9   1        0.90       -6.65      4.86 o 
  -7  -9   1     1411.29     1315.03     28.18 o 
  -6  -9   1       66.64       68.29      5.20 o 
  -5  -9   1       55.17       50.09      4.72 o 
  -4  -9   1       91.44       93.14      5.60 o 
  -3  -9   1     1123.83     1054.76     22.85 o 
  -2  -9   1        7.78        8.06      3.39 o 
  -1  -9   1      153.53      166.06      7.15 o 
   0  -9   1       59.25       66.27      5.99 o 
   1  -9   1        9.28        8.63      4.69 o 
   2  -9   1       28.66       22.81      5.48 o 
   3  -9   1       74.95       81.44     12.15 o 
   4  -9   1      352.01      285.62     17.65 o 
   5  -9   1       45.91       37.73      8.22 o 
 -12  -8   1       49.33       33.63      8.55 o 
 -11  -8   1        0.46        0.67      6.72 o 
 -10  -8   1      395.35      422.54     15.56 o 
  -9  -8   1       32.27       21.70      5.99 o 
  -8  -8   1       83.45       84.82      7.13 o 
  -7  -8   1      151.70      124.70      8.11 o 
  -6  -8   1      601.28      646.01     12.81 o 
  -5  -8   1        2.37        0.11      2.89 o 
  -4  -8   1       30.39       15.65      3.26 o 
  -3  -8   1      701.06      710.35     20.63 o 
  -2  -8   1      389.78      385.07      8.75 o 
  -1  -8   1      270.00      255.02      7.14 o 
   0  -8   1      106.04      103.96      4.94 o 
   1  -8   1      214.61      227.46      9.73 o 
   2  -8   1      407.54      410.43     13.29 o 
   3  -8   1       22.36        7.45      5.50 o 
   4  -8   1      211.34      194.29     10.68 o 
   5  -8   1       50.46       74.82      8.41 o 
   6  -8   1       23.62        7.82      6.96 o 
 -12  -7   1      113.32      134.23     10.68 o 
 -11  -7   1      259.85      270.19     20.17 o 
 -10  -7   1      344.49      378.75     21.32 o 
  -9  -7   1      245.31      259.52     11.67 o 
  -8  -7   1      678.22      614.22     16.86 o 
  -7  -7   1      113.99       84.08      8.48 o 
  -6  -7   1      312.14      304.65     10.53 o 
  -5  -7   1     1507.17     1416.86     21.57 o 
  -4  -7   1      855.82      797.07     13.85 o 
  -3  -7   1     1004.22     1016.42     13.66 o 
  -2  -7   1      750.93      693.50     12.22 o 
  -1  -7   1      354.17      355.67      9.71 o 
   0  -7   1      374.37      337.50      8.20 o 
   1  -7   1      281.13      275.13      9.71 o 
   2  -7   1     1085.51      985.32     21.40 o 
   3  -7   1       95.37      122.37      7.61 o 
   4  -7   1       56.86       51.00      6.64 o 
   5  -7   1       35.98       28.33      6.13 o 
   6  -7   1        2.53       13.75      6.81 o 
   7  -7   1        8.06       -4.13      6.27 o 
 -12  -6   1       43.29       51.96      8.94 o 
 -11  -6   1      235.51      203.95     28.20 o 
 -10  -6   1       43.86       71.50      8.94 o 
  -9  -6   1     1183.16     1122.85     25.45 o 
  -8  -6   1      300.49      290.18     11.51 o 
  -7  -6   1      382.40      357.33     11.83 o 
  -6  -6   1     1296.14     1259.18     25.11 o 
  -5  -6   1      641.92      632.92     11.57 o 
  -4  -6   1      330.38      342.34      7.61 o 
  -3  -6   1       17.83       24.36      3.51 o 
  -2  -6   1     2449.10     2626.08     35.97 o 
  -1  -6   1     2549.12     2608.30     43.60 o 
   0  -6   1       49.76       73.21      4.40 o 
   1  -6   1       28.42        8.42      3.93 o 
   2  -6   1     1872.05     1819.09     33.55 o 
   3  -6   1      456.62      458.26     13.13 o 
   4  -6   1        1.24       -1.94      4.36 o 
   5  -6   1      127.93      142.94      8.74 o 
   6  -6   1      101.40       71.92      8.09 o 
   7  -6   1      103.89      132.50      9.88 o 
   8  -6   1       35.41       30.13      8.09 o 
 -12  -5   1      414.14      463.54     26.13 o 
 -11  -5   1        8.81        2.05      8.48 o 
 -10  -5   1       47.91       60.55      7.11 o 
  -9  -5   1        4.25       -1.83      4.83 o 
  -8  -5   1     3383.67     3076.28     66.02 o 
  -7  -5   1      110.69       86.57      5.99 o 
  -6  -5   1        7.91        5.19      3.07 o 
  -5  -5   1        5.91       -0.23      2.59 o 
  -4  -5   1     3654.47     3405.07     44.10 o 
  -3  -5   1     1180.80     1067.05     15.87 o 
  -2  -5   1      301.70      263.45      5.99 o 
  -1  -5   1     3516.00     3505.97     46.67 o 
   0  -5   1      453.20      401.55      7.93 o 
   1  -5   1     4951.24     5277.45     69.26 o 
   2  -5   1      176.85      183.18      8.70 o 
   3  -5   1      706.54      713.05     16.53 o 
   4  -5   1      342.23      319.10     19.03 o 
   5  -5   1      548.74      488.59     14.58 o 
   6  -5   1      182.26      147.96      8.74 o 
   7  -5   1      414.72      404.20     14.87 o 
   8  -5   1        2.25       -2.95      5.94 o 
   9  -5   1       83.30       99.77     10.18 o 
 -12  -4   1      100.15      107.75     14.67 o 
 -11  -4   1      232.26      223.29     17.42 o 
 -10  -4   1       35.08       38.49      8.48 o 
  -9  -4   1      711.46      727.04     30.03 o 
  -8  -4   1      341.43      360.99     11.94 o 
  -7  -4   1     1223.42     1213.58     24.80 o 
  -6  -4   1       40.98       38.84      2.76 o 
  -5  -4   1     3827.27     3731.00     49.72 o 
  -4  -4   1       67.31      106.64      7.11 o 
  -3  -4   1     3098.46     3071.19     39.38 o 
  -2  -4   1       32.39       54.60      2.99 o 
  -1  -4   1       25.39       44.19      3.09 o 
   0  -4   1     1031.42     1082.61     15.79 o 
   1  -4   1      298.64      445.83      8.47 o 
   2  -4   1     1790.55     1973.53     27.41 o 
   3  -4   1      633.19      580.15     18.80 o 
   4  -4   1       10.70       15.59      3.89 o 
   5  -4   1       52.22       52.14      5.51 o 
   6  -4   1      135.53      136.94      8.26 o 
   7  -4   1      429.85      433.98     14.87 o 
   8  -4   1        0.86       -6.35      5.73 o 
   9  -4   1       28.70       52.02      7.90 o 
 -12  -3   1      303.48      298.48     21.09 o 
 -11  -3   1       71.66       94.91     14.21 o 
 -10  -3   1        0.77        6.42      8.25 o 
  -9  -3   1      223.55      206.32     10.12 o 
  -8  -3   1      596.80      619.06     12.55 o 
  -7  -3   1        1.85        7.34      3.24 o 
  -6  -3   1      269.10      303.35      7.14 o 
  -5  -3   1     3695.25     3465.50     46.38 o 
  -4  -3   1    12427.75    12286.77    156.84 o 
  -3  -3   1      230.11      245.48      5.17 o 
  -2  -3   1     3104.59     3238.44     40.67 o 
  -1  -3   1     2172.90     2389.90     31.58 o 
   0  -3   1      834.62      718.38     12.09 o 
   1  -3   1     5910.50     6175.73     79.66 o 
   2  -3   1      342.12      462.53     10.68 o 
   3  -3   1     2536.33     2738.42     46.19 o 
   4  -3   1     1485.50     1450.08     27.51 o 
   5  -3   1      585.07      664.72     16.20 o 
   6  -3   1       20.57       12.57      4.69 o 
   7  -3   1      539.19      478.44     14.91 o 
   8  -3   1      175.53      140.18      9.08 o 
   9  -3   1      107.70      134.77      9.66 o 
  10  -3   1       86.06      101.34      9.79 o 
 -12  -2   1       30.65       35.76     12.84 o 
 -11  -2   1      304.66      280.14     19.26 o 
 -10  -2   1      293.35      282.89     19.26 o 
  -9  -2   1     1197.95     1392.90     42.64 o 
  -8  -2   1       43.22       28.24      3.96 o 
  -7  -2   1     1011.21      940.78     15.93 o 
  -6  -2   1      109.11      126.42      4.89 o 
  -5  -2   1    12424.41    12613.03    195.46 o 
  -4  -2   1     3315.54     3575.60     47.19 o 
  -3  -2   1     4294.21     4109.72     53.36 o 
  -2  -2   1     1263.52     1444.92     18.87 o 
  -1  -2   1     4944.18     5295.68     83.12 o 
   0  -2   1    12812.47    13034.24    200.64 o 
   1  -2   1       28.20       36.89      2.75 o 
   2  -2   1      261.73      289.06     11.23 o 
   3  -2   1     2776.08     2777.45     46.19 o 
   4  -2   1      467.72      502.39     15.10 o 
   5  -2   1       14.29       36.65      8.25 o 
   6  -2   1     1233.21     1303.14     26.25 o 
   7  -2   1      160.13      146.95      8.11 o 
   8  -2   1       61.79       46.17      6.96 o 
   9  -2   1        8.01        4.61      6.13 o 
  10  -2   1      241.05      234.85     12.64 o 
 -11  -1   1       55.13       49.06     12.38 o 
 -10  -1   1      308.99      368.68     14.08 o 
  -9  -1   1      227.44      220.35     11.01 o 
  -8  -1   1     1850.93     1818.45     27.93 o 
  -7  -1   1       40.32       41.01      3.59 o 
  -6  -1   1      211.18      197.93      5.84 o 
  -5  -1   1      105.08       67.99     10.13 o 
  -4  -1   1    11874.31    12161.18    190.07 o 
  -3  -1   1      182.27      204.13      6.83 o 
  -2  -1   1     7843.81     7794.08    121.68 o 
  -1  -1   1      407.38      245.14      3.77 o 
   0  -1   1    17754.52    19327.81    419.06 o 
   1  -1   1      310.90      357.44      6.96 o 
   2  -1   1     8736.74     9289.07    144.09 o 
   3  -1   1     3041.72     3232.98     42.79 o 
   4  -1   1     4771.80     4746.79     62.38 o 
   5  -1   1      811.45      818.47     13.54 o 
   6  -1   1       70.01       81.52      7.87 o 
   7  -1   1      323.11      312.90     11.33 o 
   8  -1   1     1144.44     1085.22     24.48 o 
   9  -1   1      142.56      134.16     15.13 o 
  10  -1   1       11.96       15.17      6.96 o 
  11  -1   1       47.95       48.56     12.38 o 
 -11   0   1      179.29      187.84     11.18 o 
 -10   0   1      531.10      584.56     20.86 o 
  -9   0   1      104.66      107.51     12.61 o 
  -8   0   1      143.80      116.77      7.76 o 
  -7   0   1      273.66      264.67      7.26 o 
  -6   0   1      372.68      380.71      8.29 o 
  -5   0   1     3294.95     3528.75     47.47 o 
  -4   0   1      854.12      836.09     12.95 o 
  -3   0   1     5507.03     5622.08     72.61 o 
  -2   0   1     1220.85     1317.27     17.82 o 
  -1   0   1     6422.79     7638.97    165.52 o 
   1   0   1    20827.67    21255.32    471.79 o 
   2   0   1     3435.13     3761.02     48.70 o 
   3   0   1     1634.80     1823.57     24.88 o 
   4   0   1     2598.39     2917.95     39.18 o 
   5   0   1     3163.99     3620.98     48.70 o 
   6   0   1      961.42      975.77     15.98 o 
   7   0   1      644.37      607.14     17.53 o 
   8   0   1      390.20      377.35     13.30 o 
   9   0   1      419.90      431.75     14.58 o 
  10   0   1       55.12       57.92      8.71 o 
  11   0   1       66.12       65.92     17.88 o 
 -11   1   1      259.52      278.24     14.25 o 
 -10   1   1      303.43      323.10     13.94 o 
  -9   1   1       21.83       19.72      6.16 o 
  -8   1   1     1431.52     1451.10     29.99 o 
  -7   1   1      650.52      582.38     15.52 o 
  -6   1   1       37.89       16.80      2.77 o 
  -5   1   1      674.25      692.57     11.72 o 
  -4   1   1     5210.37     5535.13     72.26 o 
  -3   1   1     1000.52     1037.07     15.06 o 
  -2   1   1     1350.97     1614.14     26.91 o 
  -1   1   1       19.49       15.96      8.71 o 
   1   1   1     1414.26     1027.03     24.30 o 
   2   1   1      850.40      939.42     16.05 o 
   3   1   1      989.30      954.00     17.02 o 
   4   1   1     9746.09    10172.69    130.12 o 
   5   1   1      174.43      225.14      5.97 o 
   6   1   1       64.65       74.22      3.84 o 
   7   1   1      619.56      597.81     11.75 o 
   8   1   1     4069.11     4113.14     69.87 o 
   9   1   1      213.03      226.23     11.18 o 
  10   1   1      289.29      328.30     14.42 o 
  11   1   1      390.00      384.60     15.55 o 
 -10   2   1      110.81       90.43     12.15 o 
  -9   2   1        0.26       -5.04      5.84 o 
  -8   2   1      336.30      357.63     13.29 o 
  -7   2   1       38.06       32.94      7.34 o 
  -6   2   1     3198.41     3314.05     57.06 o 
  -5   2   1     2717.91     3050.13     41.78 o 
  -4   2   1       10.12        5.73      2.92 o 
  -3   2   1     4015.87     4018.17     65.00 o 
  -2   2   1     2191.79     2047.20     34.20 o 
  -1   2   1     9605.95     9713.88    150.25 o 
   0   2   1      784.48      835.97     14.10 o 
   1   2   1     1000.62     1263.49     24.76 o 
   2   2   1     7180.07     7375.31     89.61 o 
   3   2   1    20703.08    20731.74    262.41 o 
   4   2   1     1058.35     1085.53     15.87 o 
   5   2   1    16064.33    16134.96    299.00 o 
   6   2   1       25.78       45.23      4.04 o 
   7   2   1     1560.26     1506.10     28.51 o 
   8   2   1       86.14       59.34      5.57 o 
   9   2   1      789.32      805.61     22.70 o 
  10   2   1      243.11      282.30     12.64 o 
  11   2   1       47.59       60.52     11.46 o 
  12   2   1       19.40       14.67     10.55 o 
 -10   3   1        6.49        1.80      7.25 o 
  -9   3   1       98.70       90.37     14.90 o 
  -8   3   1      425.34      434.21     15.24 o 
  -7   3   1      688.49      720.46     18.96 o 
  -6   3   1       23.75       21.29      5.34 o 
  -5   3   1     1270.18     1370.91     26.91 o 
  -4   3   1      757.81      775.97     17.02 o 
  -3   3   1        5.06        4.36      2.59 o 
  -2   3   1      290.83      311.80      8.11 o 
  -1   3   1     2619.13     2674.28     43.44 o 
   0   3   1    34024.51    34420.95    437.29 o 
   1   3   1    12712.82    13534.74    171.65 o 
   2   3   1      515.60      586.04      8.68 o 
   3   3   1     4805.27     5191.49    105.68 o 
   4   3   1    14206.50    13860.27    176.41 o 
   5   3   1     2989.83     3215.25     43.22 o 
   6   3   1      540.41      584.57     10.72 o 
   7   3   1       25.05       31.76      3.39 o 
   8   3   1      566.72      566.64     11.94 o 
   9   3   1        2.01       -2.60      3.98 o 
  10   3   1      209.01      220.54     16.51 o 
  11   3   1      104.47       88.03     13.75 o 
  12   3   1      346.92      415.85     24.30 o 
  -9   4   1       33.37       50.89      8.25 o 
  -8   4   1       28.86       35.41      6.92 o 
  -7   4   1      524.55      496.04     35.30 o 
  -6   4   1      981.99      933.02     21.56 o 
  -5   4   1       92.10       76.92      6.65 o 
  -4   4   1      341.61      396.37     11.35 o 
  -3   4   1     4005.08     4157.51     68.40 o 
  -2   4   1     1158.07     1021.86     19.78 o 
  -1   4   1       87.55       90.09      4.70 o 
   0   4   1      929.68     1049.62     15.26 o 
   1   4   1     2203.03     2022.81     27.35 o 
   2   4   1     2403.31     2465.22     32.80 o 
   3   4   1     1193.49     1179.70     16.47 o 
   4   4   1     4893.78     5198.83    108.93 o 
   5   4   1    13364.59    13636.49    261.52 o 
   6   4   1      566.38      501.34      9.58 o 
   7   4   1        3.41        4.91      2.82 o 
   8   4   1      513.43      529.69     14.58 o 
   9   4   1     1592.42     1642.66     32.90 o 
  10   4   1       12.99        7.53      5.73 o 
  11   4   1      288.54      283.81     19.26 o 
  12   4   1       59.87       77.94     14.67 o 
  -9   5   1       68.64       66.74      8.94 o 
  -8   5   1      127.14      102.21      8.91 o 
  -7   5   1      623.35      617.47     18.32 o 
  -6   5   1      688.77      693.29     18.64 o 
  -5   5   1      724.81      604.81     16.37 o 
  -4   5   1      257.37      258.15      9.73 o 
  -3   5   1     1255.12     1321.71     25.77 o 
  -2   5   1      608.22      625.90     10.52 o 
  -1   5   1     1776.89     1724.28     24.42 o 
   0   5   1      908.69      840.36     13.13 o 
   1   5   1     6235.26     6344.39    107.98 o 
   2   5   1      148.58      129.59      3.83 o 
   3   5   1      438.22      450.53      6.68 o 
   4   5   1     3385.46     3309.43     42.96 o 
   5   5   1       16.41       12.96      1.84 o 
   6   5   1     1061.75     1187.43     18.15 o 
   7   5   1      532.70      519.51     13.78 o 
   8   5   1      678.35      690.59     30.72 o 
   9   5   1        5.88       16.42      5.28 o 
  10   5   1      151.14      125.09      8.74 o 
  11   5   1        9.92        7.67      6.13 o 
  12   5   1      620.85      637.77     29.34 o 
  -8   6   1       21.56       24.90      7.29 o 
  -7   6   1       74.90      107.83      9.63 o 
  -6   6   1      111.27       72.22      7.57 o 
  -5   6   1      208.97      225.61     10.53 o 
  -4   6   1       11.30        4.77      4.69 o 
  -3   6   1     1491.36     1499.87     29.80 o 
  -2   6   1     3155.63     3111.58     53.32 o 
  -1   6   1      248.50      195.75      5.53 o 
   0   6   1        3.07       -0.23      1.89 o 
   1   6   1      142.34      117.47      5.34 o 
   2   6   1     5178.54     5074.26     66.68 o 
   3   6   1     1209.57     1323.26     16.40 o 
   4   6   1      217.46      222.41      4.46 o 
   5   6   1     2343.41     2371.30     32.34 o 
   6   6   1     2239.49     2294.08     40.99 o 
   7   6   1       92.75       82.01      5.99 o 
   8   6   1      165.16      125.42      7.61 o 
   9   6   1       94.75       98.90      7.78 o 
  10   6   1      284.94      259.65     11.98 o 
  11   6   1      234.11      244.21     20.63 o 
  12   6   1       29.50       42.22     13.98 o 
  -7   7   1       15.50       -5.28      6.06 o 
  -6   7   1       59.15       97.12     13.98 o 
  -5   7   1      428.87      385.31     16.74 o 
  -4   7   1       84.92       92.87      7.13 o 
  -3   7   1      189.22      242.88     19.72 o 
  -2   7   1      903.46      869.98     28.20 o 
  -1   7   1     1309.35     1245.52     24.80 o 
   0   7   1       70.93       66.74      3.84 o 
   1   7   1     1354.89     1279.95     51.26 o 
   2   7   1     1778.02     1783.39     26.94 o 
   3   7   1     1236.09     1305.60     16.59 o 
   4   7   1     1021.51      995.88     13.29 o 
   5   7   1      595.09      584.63     11.15 o 
   6   7   1      615.08      635.05     15.88 o 
   7   7   1     1059.92     1055.26     22.69 o 
   8   7   1      557.23      586.14     16.37 o 
   9   7   1      492.62      441.48     14.42 o 
  10   7   1      143.44      104.06     15.36 o 
  11   7   1      495.47      469.43     16.64 o 
  12   7   1      517.90      563.64     31.64 o 
  -6   8   1      191.34      123.73      9.85 o 
  -5   8   1      134.45      166.13     27.51 o 
  -4   8   1      211.39      221.78     11.18 o 
  -3   8   1        6.72       19.88      5.34 o 
  -2   8   1     1129.80     1069.21     23.67 o 
  -1   8   1      358.83      383.44     15.13 o 
   0   8   1      291.42      277.33      9.20 o 
   1   8   1        7.55       12.17      2.89 o 
   2   8   1      450.92      431.42      9.20 o 
   3   8   1      147.10      187.35      5.93 o 
   4   8   1       44.53       31.74      3.50 o 
   5   8   1      497.29      429.04      9.70 o 
   6   8   1     4645.97     4609.32     60.49 o 
   7   8   1      115.51      114.40      7.29 o 
   8   8   1        5.69        1.76      5.16 o 
   9   8   1      429.84      435.28     35.07 o 
  10   8   1      134.59      115.89      9.39 o 
  11   8   1        7.54        5.29      9.63 o 
  12   8   1       13.53        9.59     12.15 o 
  -6   9   1        5.26       40.74      8.22 o 
  -5   9   1       44.12       23.47      6.92 o 
  -4   9   1       74.87       71.98      8.09 o 
  -3   9   1       24.69       37.86      8.25 o 
  -2   9   1        4.14        2.77      4.95 o 
  -1   9   1       23.25       12.84      4.86 o 
   0   9   1       30.51       40.64      5.19 o 
   1   9   1      116.98      132.04      5.81 o 
   2   9   1       94.69      100.92      4.97 o 
   3   9   1     1329.77     1327.80     26.75 o 
   4   9   1      223.91      246.04      7.65 o 
   5   9   1      110.07      107.69      5.39 o 
   6   9   1       15.43       22.70      3.71 o 
   7   9   1       94.06       93.00      9.40 o 
   8   9   1      198.49      236.38     11.15 o 
   9   9   1      116.71      107.14      8.26 o 
  10   9   1        7.10       11.98      6.46 o 
  11   9   1      364.62      369.66     29.80 o 
  12   9   1      175.56      157.26     11.51 o 
  -4  10   1       91.55      106.83      9.71 o 
  -3  10   1       51.94       16.09      6.46 o 
  -2  10   1       14.75       -5.46      5.73 o 
  -1  10   1      117.44      151.49      8.91 o 
   0  10   1      218.64      208.72     10.09 o 
   1  10   1        3.27        3.94      4.37 o 
   2  10   1      193.35      233.37     15.13 o 
   3  10   1       33.70       25.33     13.53 o 
   4  10   1        9.96        2.70      3.77 o 
   5  10   1        1.11       -1.23      3.61 o 
   6  10   1      224.92      260.00      8.59 o 
   7  10   1       39.10       29.18      4.55 o 
   8  10   1       69.34       46.97      6.96 o 
   9  10   1      175.87      212.44     11.62 o 
  10  10   1      225.97      217.58     11.83 o 
  11  10   1        0.05        6.65      7.13 o 
  -3  11   1        8.83       32.33      7.94 o 
  -2  11   1        6.27       48.34     12.84 o 
  -1  11   1      253.23      216.97     12.15 o 
   0  11   1      203.20      218.43     19.26 o 
   1  11   1       77.55       86.20     10.55 o 
   2  11   1        1.96       -1.83      6.88 o 
   3  11   1      196.80      218.22     10.37 o 
   4  11   1       11.80        5.84      4.08 o 
   5  11   1        1.31       -3.16      3.77 o 
   6  11   1       10.84       11.68      4.37 o 
   7  11   1      346.52      323.46     10.15 o 
   8  11   1      106.66      127.67      9.24 o 
   9  11   1       55.81       64.81      9.63 o 
  10  11   1       10.36        5.98      6.64 o 
  11  11   1      325.46      368.83     16.37 o 
  -2  12   1       11.85       -6.83      6.13 o 
  -1  12   1      159.43      224.52     12.32 o 
   0  12   1      243.04      292.06     19.26 o 
   1  12   1       70.55       38.05      9.63 o 
   2  12   1      209.01      208.61     15.59 o 
   3  12   1      459.30      530.48     24.30 o 
   4  12   1      301.56      288.30     13.21 o 
   5  12   1       24.16       20.80      4.91 o 
   6  12   1      155.71      187.94      8.29 o 
   7  12   1       94.09       91.11      7.00 o 
   8  12   1      429.81      411.49     12.29 o 
   9  12   1       20.82       21.63      7.11 o 
  10  12   1      207.51      216.45     13.98 o 
   0  13   1      103.30       91.24     13.30 o 
   1  13   1        7.26       14.67     10.55 o 
   2  13   1       14.04       29.80     10.09 o 
   3  13   1       83.59       66.48     11.46 o 
   4  13   1      208.57      193.33      8.70 o 
   5  13   1        0.21       -6.96      4.64 o 
   6  13   1        1.28       -0.66      4.98 o 
   7  13   1      208.36      208.40     12.91 o 
   8  13   1       34.80       35.33      8.33 o 
   9  13   1       12.22        8.98     18.80 o 
   3  14   1        7.07        9.17     10.55 o 
   4  14   1      255.48      290.19     14.67 o 
   5  14   1       75.10       65.36      6.91 o 
   6  14   1       12.89       12.32      5.79 o 
   7  14   1       69.70       79.70      7.32 o 
  -8 -13   2       97.72      103.50      7.88 o 
  -7 -13   2       91.20       97.93      7.46 o 
  -6 -13   2        6.67        9.57      5.35 o 
  -5 -13   2       83.54       84.27      7.28 o 
  -4 -13   2      352.25      370.29     11.80 o 
  -2 -13   2       14.89       11.00     10.09 o 
  -1 -13   2      165.95      145.80     15.13 o 
  -9 -12   2        2.62       -0.46      6.48 o 
  -8 -12   2      160.78      144.28      8.24 o 
  -7 -12   2      350.65      385.40     11.94 o 
  -6 -12   2       57.36       53.62      6.08 o 
  -5 -12   2        0.03       -6.73      4.48 o 
  -4 -12   2      338.43      369.93     11.34 o 
  -3 -12   2      262.46      284.72     18.80 o 
  -2 -12   2        0.02      -11.00      7.34 o 
  -1 -12   2      158.09      236.58     17.42 o 
   0 -12   2      190.20      187.98     15.59 o 
   1 -12   2       41.14       25.22     11.00 o 
 -10 -11   2      373.48      352.92     15.40 o 
  -9 -11   2        7.99       -4.64      5.67 o 
  -8 -11   2      105.88       89.92      8.74 o 
  -7 -11   2       15.60       16.24      5.03 o 
  -6 -11   2       24.35       23.29      5.09 o 
  -5 -11   2       50.76       71.73      5.71 o 
  -4 -11   2      216.23      225.30      8.79 o 
  -3 -11   2      186.10      206.22     27.28 o 
  -2 -11   2       80.69       66.48     11.00 o 
  -1 -11   2      110.16       99.49     11.46 o 
   0 -11   2       60.93       66.94     10.55 o 
   1 -11   2       98.73      110.29      9.24 o 
   2 -11   2       13.50       -0.11      6.88 o 
   3 -11   2       35.21       21.96      7.57 o 
 -11 -10   2      237.78      235.54     13.29 o 
 -10 -10   2       31.07       26.67      7.11 o 
  -9 -10   2      218.99      210.50     29.11 o 
  -8 -10   2       66.68       52.00     10.09 o 
  -7 -10   2      399.04      441.33     12.49 o 
  -6 -10   2       16.51       18.28      4.25 o 
  -5 -10   2      203.93      199.46     10.26 o 
  -4 -10   2        9.43        6.54      3.95 o 
  -3 -10   2      567.31      587.52     16.37 o 
  -2 -10   2      132.79      131.07      7.94 o 
  -1 -10   2       36.43       35.76      8.25 o 
   0 -10   2       80.79       69.40      8.02 o 
   1 -10   2      301.87      252.51     11.66 o 
   2 -10   2        2.99        9.86      6.64 o 
   3 -10   2        4.18       14.92      6.46 o 
   4 -10   2       30.48       14.71      7.44 o 
 -11  -9   2        3.28       -0.02      6.79 o 
 -10  -9   2      629.94      636.05     19.78 o 
  -9  -9   2       31.83       25.22      6.48 o 
  -8  -9   2       32.23       26.87      6.13 o 
  -7  -9   2      151.11      172.42      9.40 o 
  -6  -9   2     1218.93     1108.04     19.14 o 
  -5  -9   2       99.37       79.33      5.17 o 
  -4  -9   2      340.02      316.73     18.07 o 
  -3  -9   2      194.13      179.33      9.08 o 
  -2  -9   2      377.34      423.55     12.80 o 
  -1  -9   2        4.34        9.71      3.26 o 
   0  -9   2       34.61       40.13      5.51 o 
   1  -9   2        1.68        5.27      4.86 o 
   2  -9   2        2.79       -0.01      5.02 o 
   3  -9   2      174.28      118.71      8.91 o 
   4  -9   2      206.59      282.53     13.53 o 
   5  -9   2      107.88      124.36     10.21 o 
 -12  -8   2       24.33       23.47      8.09 o 
 -11  -8   2      484.19      484.17     19.03 o 
 -10  -8   2       79.07       67.52      7.76 o 
  -9  -8   2      224.70      220.45     14.44 o 
  -8  -8   2       69.16       64.15      9.17 o 
  -7  -8   2     1948.20     1999.38     38.56 o 
  -6  -8   2      287.68      242.82      8.39 o 
  -5  -8   2      375.48      334.01      9.13 o 
  -4  -8   2       37.91       55.80      4.57 o 
  -3  -8   2     1188.72     1164.54     18.88 o 
  -2  -8   2      109.45      123.69      6.72 o 
  -1  -8   2      205.64      224.56      8.55 o 
   0  -8   2      108.81      117.34      6.93 o 
   1  -8   2      438.38      418.85     12.97 o 
   2  -8   2       90.45      108.91      8.71 o 
   3  -8   2       29.06       21.61      7.11 o 
   4  -8   2      128.68      135.86      9.39 o 
   5  -8   2       94.17       74.56      8.26 o 
   6  -8   2       13.70       37.02      8.03 o 
 -12  -7   2       27.03       30.37      8.11 o 
 -11  -7   2        0.41       -2.60      6.46 o 
 -10  -7   2      347.32      322.80     33.70 o 
  -9  -7   2      889.31      853.19     21.72 o 
  -8  -7   2      109.95      106.15      7.78 o 
  -7  -7   2       39.53       25.78      6.42 o 
  -6  -7   2     1494.75     1442.27     28.68 o 
  -5  -7   2      210.39      182.04      6.32 o 
  -4  -7   2      386.98      326.27     10.77 o 
  -3  -7   2       16.11        6.57      2.12 o 
  -2  -7   2     2828.67     3043.97     41.98 o 
  -1  -7   2       23.18       38.92      4.04 o 
   0  -7   2      565.29      560.43     11.01 o 
   1  -7   2       33.09       34.24      4.83 o 
   2  -7   2     1291.47     1267.10     26.25 o 
   3  -7   2        9.13        5.00      4.63 o 
   4  -7   2      104.11      114.91      9.86 o 
   5  -7   2       48.78       50.87      6.96 o 
   6  -7   2       51.07       33.08      6.92 o 
   7  -7   2       10.43        1.40      6.59 o 
 -12  -6   2      244.15      247.73     13.57 o 
 -11  -6   2       75.38       85.38      8.59 o 
 -10  -6   2      276.31      264.77     14.21 o 
  -9  -6   2        1.32       -2.33      5.50 o 
  -8  -6   2     1959.12     1962.37     37.77 o 
  -7  -6   2      174.59      140.04      7.61 o 
  -6  -6   2       32.54       19.88      4.04 o 
  -5  -6   2      311.95      264.18      9.85 o 
  -4  -6   2       37.69       40.24      3.30 o 
  -3  -6   2     3473.24     3480.30     39.25 o 
  -2  -6   2      165.46      129.81      4.65 o 
  -1  -6   2     2272.97     2367.00     33.08 o 
   0  -6   2      647.57      658.24     11.72 o 
   1  -6   2       34.40       26.47      4.73 o 
   2  -6   2      582.29      547.20     17.42 o 
   3  -6   2      856.41      771.90     23.38 o 
   4  -6   2        0.67       -2.21      4.37 o 
   5  -6   2      238.84      231.89     11.46 o 
   6  -6   2      102.92      161.73     13.30 o 
   7  -6   2      181.76      161.23     10.36 o 
   8  -6   2       68.23       56.76     10.55 o 
 -12  -5   2       44.75       23.84     12.84 o 
 -11  -5   2      459.85      473.84     16.31 o 
 -10  -5   2        7.91       12.36      6.06 o 
  -9  -5   2     1569.14     1538.85     31.77 o 
  -8  -5   2      254.10      210.60     15.13 o 
  -7  -5   2     1592.65     1551.57     30.31 o 
  -6  -5   2      343.82      273.54     10.77 o 
  -5  -5   2        6.74        7.01      3.21 o 
  -4  -5   2       46.57       32.57      3.13 o 
  -3  -5   2     2062.86     1987.32     27.01 o 
  -2  -5   2      420.27      375.87      7.22 o 
  -1  -5   2     1253.53     1148.61     17.19 o 
   0  -5   2      363.95      401.86     11.73 o 
   1  -5   2      204.86      261.43      6.20 o 
   2  -5   2     2489.51     2534.38     35.26 o 
   3  -5   2      427.68      392.22     13.07 o 
   4  -5   2       35.51       32.17      5.27 o 
   5  -5   2     1143.40     1089.44     24.31 o 
   6  -5   2      393.45      401.07     13.93 o 
   7  -5   2      261.15      288.15     18.34 o 
   8  -5   2        0.55        3.16      6.13 o 
   9  -5   2       52.24       58.23      8.81 o 
 -12  -4   2      490.89      543.32     27.51 o 
 -11  -4   2        0.05       -1.38      9.17 o 
 -10  -4   2       71.51       81.91      7.79 o 
  -9  -4   2       19.81       18.41      5.61 o 
  -8  -4   2     1936.37     1929.84     52.27 o 
  -7  -4   2      175.39      155.61      8.26 o 
  -6  -4   2        8.70       32.95      6.47 o 
  -5  -4   2      416.53      446.34     17.42 o 
  -4  -4   2     7417.11     7247.31    115.52 o 
  -3  -4   2      222.57      232.50      5.44 o 
  -2  -4   2      242.31      259.46      4.46 o 
  -1  -4   2      257.11      296.75      5.86 o 
   0  -4   2       74.46       60.87      2.81 o 
   1  -4   2     3263.75     3665.84     48.70 o 
   2  -4   2        7.89        3.39      3.41 o 
   3  -4   2      620.18      572.56     13.81 o 
   4  -4   2      395.71      422.21     14.21 o 
   5  -4   2      253.96      219.36      9.56 o 
   6  -4   2        7.70       -3.38      5.07 o 
   7  -4   2      513.71      479.08     15.38 o 
   8  -4   2        8.80        9.91      6.27 o 
   9  -4   2       79.26       74.60      8.81 o 
 -12  -3   2       39.36       31.64     11.92 o 
 -11  -3   2      300.44      273.26     19.26 o 
 -10  -3   2      167.12      171.48     15.13 o 
  -9  -3   2      397.39      447.03     47.45 o 
  -8  -3   2       99.05       74.81      6.27 o 
  -7  -3   2     1554.43     1569.31     23.87 o 
  -6  -3   2       41.54       51.57      4.49 o 
  -5  -3   2     2836.73     3087.13     41.70 o 
  -4  -3   2     4822.12     4841.35     88.97 o 
  -3  -3   2     4945.81     4976.41     61.91 o 
  -2  -3   2      249.91      286.76      5.44 o 
  -1  -3   2     3039.47     3084.71     40.48 o 
   0  -3   2     4314.88     4787.27     75.53 o 
   1  -3   2     1155.84     1334.33     18.87 o 
   2  -3   2     4768.11     4859.48     63.52 o 
   3  -3   2      704.95      606.80     10.25 o 
   4  -3   2        0.21        3.10      3.39 o 
   5  -3   2      120.61      143.44      7.76 o 
   6  -3   2     1305.07     1203.44     25.61 o 
   7  -3   2     1291.57     1278.08     27.71 o 
   8  -3   2        2.67       -8.55      6.65 o 
   9  -3   2        5.52       -0.13      6.06 o 
  10  -3   2       88.76       85.65      9.40 o 
 -12  -2   2      170.35      181.11     17.42 o 
 -11  -2   2       74.80       71.53     13.30 o 
 -10  -2   2        0.09        7.34      8.71 o 
  -9  -2   2      418.69      407.30     13.51 o 
  -8  -2   2     1613.94     1672.37     39.07 o 
  -7  -2   2        2.01        5.07      4.11 o 
  -6  -2   2       11.47        3.49      2.18 o 
  -5  -2   2      180.55      200.46      5.45 o 
  -4  -2   2    16349.47    17248.16    274.73 o 
  -3  -2   2     2013.58     2081.70     28.56 o 
  -2  -2   2     5164.70     5459.87     67.08 o 
  -1  -2   2     1446.48     1578.66     20.43 o 
   0  -2   2     6610.07     6875.76    106.65 o 
   1  -2   2     7914.85     8100.97    103.56 o 
   2  -2   2      319.80      333.47      6.20 o 
   3  -2   2     3154.87     3144.99     65.75 o 
   4  -2   2     1488.71     1472.05     26.73 o 
   5  -2   2     3466.59     3530.17     81.38 o 
   6  -2   2        3.70        7.83      4.50 o 
   7  -2   2     1022.15     1004.81     22.69 o 
   8  -2   2       73.39       85.97      7.46 o 
   9  -2   2      119.65      116.86     11.92 o 
  10  -2   2      163.49      175.48     11.15 o 
 -11  -1   2      121.05      154.05     15.59 o 
 -10  -1   2       15.13       34.56      6.79 o 
  -9  -1   2      624.08      616.67     16.96 o 
  -8  -1   2        6.54        1.00      3.36 o 
  -7  -1   2      837.53      793.58     15.76 o 
  -6  -1   2       59.71       55.14      5.05 o 
  -5  -1   2     5199.65     5526.23     88.98 o 
  -4  -1   2      609.55      640.40     43.58 o 
  -3  -1   2     1624.16     1634.84     22.40 o 
  -2  -1   2     1230.61     1213.87     16.57 o 
  -1  -1   2     6293.02     6989.97     84.77 o 
   0  -1   2    10670.25    10579.62    134.24 o 
   1  -1   2      859.08      810.18     11.38 o 
   2  -1   2    19934.81    21132.71    268.27 o 
   3  -1   2     1168.24     1116.52     16.30 o 
   4  -1   2      891.11      925.93     17.02 o 
   5  -1   2     1805.66     2074.91     36.79 o 
   6  -1   2     1758.47     1785.45     33.39 o 
   7  -1   2       18.90       32.99     22.01 o 
   8  -1   2      353.74      358.93     13.13 o 
   9  -1   2        1.79       -6.39      5.02 o 
  10  -1   2      389.95      349.20     14.25 o 
  11  -1   2        7.81        4.68      8.25 o 
 -11   0   2       91.46      131.00     10.03 o 
 -10   0   2       51.50       56.45      7.78 o 
  -9   0   2      503.19      486.73     26.59 o 
  -8   0   2      327.61      329.24     11.80 o 
  -7   0   2       56.32       53.89      3.81 o 
  -6   0   2       14.61       17.32      2.61 o 
  -5   0   2      190.89      145.88      4.85 o 
  -4   0   2    10483.93    11025.11    141.06 o 
  -3   0   2      463.81      479.40      8.01 o 
  -2   0   2      106.70      101.21      3.65 o 
  -1   0   2      254.50      279.81      4.41 o 
   1   0   2      115.98       71.01      6.65 o 
   2   0   2      551.69      451.92      7.14 o 
   3   0   2        2.30        9.42      1.89 o 
   4   0   2     9891.69     9660.02    123.95 o 
   5   0   2       25.63       21.52      2.56 o 
   6   0   2       60.70       69.13      3.83 o 
   7   0   2     1035.79     1055.06     18.28 o 
   8   0   2     1240.92     1239.27     26.42 o 
   9   0   2       19.94       19.72      6.16 o 
  10   0   2        0.34       -3.83      6.42 o 
  11   0   2       84.20       84.95      8.91 o 
 -11   1   2      253.76      289.98     14.42 o 
 -10   1   2      685.32      661.71     19.61 o 
  -9   1   2      128.35      102.08      8.11 o 
  -8   1   2       16.90       15.17     10.77 o 
  -7   1   2        8.26       -0.59      4.04 o 
  -6   1   2      321.30      367.22      8.16 o 
  -5   1   2     1336.97     1392.31     21.97 o 
  -4   1   2     2284.00     2194.45     30.16 o 
  -3   1   2     5529.01     5356.50     69.35 o 
  -2   1   2        9.12        9.12      2.52 o 
  -1   1   2     1628.41     1738.09     28.04 o 
   0   1   2      177.78      216.87      5.96 o 
   1   1   2    19518.29    19353.96    557.53 o 
   2   1   2     7947.66     8521.46    108.49 o 
   3   1   2    17166.10    17035.69    215.84 o 
   4   1   2     3237.63     3198.54     42.62 o 
   5   1   2     7530.48     7751.44    100.48 o 
   6   1   2       28.80       22.78      3.93 o 
   7   1   2      641.46      586.11     11.60 o 
   8   1   2     1475.18     1342.01     27.39 o 
   9   1   2     1545.19     1485.45     30.64 o 
  10   1   2        1.56        2.07      5.99 o 
  11   1   2       92.62      102.28      9.40 o 
 -10   2   2       46.67       52.27      8.09 o 
  -9   2   2       39.68       21.85      6.32 o 
  -8   2   2      555.66      581.85     17.17 o 
  -7   2   2        5.89        5.30      4.37 o 
  -6   2   2      704.35      673.30     16.53 o 
  -5   2   2     1007.61     1060.13     16.51 o 
  -4   2   2     2171.41     2094.32     38.97 o 
  -3   2   2      267.08      265.61      8.48 o 
  -2   2   2     2891.14     3137.78     50.73 o 
  -1   2   2      956.37     1044.85     17.99 o 
   0   2   2    45358.09    44858.59   1037.11 o 
   1   2   2     6713.29     6256.44    376.65 o 
   2   2   2      243.72      279.07     13.54 o 
   3   2   2     2184.16     2177.51     74.11 o 
   4   2   2    19720.38    19573.82    303.78 o 
   5   2   2       98.69       92.72     11.46 o 
   6   2   2      449.61      448.82     23.46 o 
   7   2   2      525.98      473.13     10.21 o 
   8   2   2     2781.04     2767.44     39.79 o 
   9   2   2       45.04       26.90      5.99 o 
  10   2   2      320.95      317.00     15.13 o 
  11   2   2      147.05      144.88     15.13 o 
  12   2   2      189.76      215.49     18.34 o 
 -10   3   2      180.58      175.21     15.59 o 
  -9   3   2      142.13      165.69     16.96 o 
  -8   3   2       86.66       82.22      7.61 o 
  -7   3   2       19.34       19.02      5.67 o 
  -6   3   2      783.23      787.49     18.80 o 
  -5   3   2      225.01      252.23     15.36 o 
  -4   3   2      607.55      485.82     12.32 o 
  -3   3   2     2651.36     2631.44     44.41 o 
  -2   3   2      150.44      184.41      6.16 o 
  -1   3   2     3476.32     3477.51     55.75 o 
   0   3   2    15750.36    16214.61    205.60 o 
   1   3   2     4635.14     4360.05     69.02 o 
   2   3   2     4649.63     4920.70     52.96 o 
   3   3   2      393.16      429.24      7.37 o 
   4   3   2      342.30      361.38      7.91 o 
   5   3   2    13739.78    14164.82    180.74 o 
   6   3   2      746.73      831.17     18.39 o 
   7   3   2      259.41      196.57      6.49 o 
   8   3   2       62.49       46.28      5.84 o 
   9   3   2     1807.96     1833.57     50.89 o 
  10   3   2       35.96       46.77     10.09 o 
  11   3   2       12.99       15.59      9.63 o 
  12   3   2       14.37       11.92     11.00 o 
  -9   4   2       28.02       13.05      7.04 o 
  -8   4   2      290.38      244.79     11.83 o 
  -7   4   2      424.54      395.42     13.78 o 
  -6   4   2      326.00      295.28     11.66 o 
  -5   4   2      467.49      488.02     33.70 o 
  -4   4   2       43.30       28.43      4.21 o 
  -3   4   2      899.93      833.75     22.92 o 
  -2   4   2      588.16      823.25     16.53 o 
  -1   4   2     2543.99     2627.01     35.29 o 
   0   4   2       25.02       34.93      2.02 o 
   1   4   2     2956.61     3118.06     50.39 o 
   2   4   2      103.81       93.04      3.03 o 
   3   4   2     1113.51     1065.94     12.93 o 
   4   4   2     2827.15     2716.15     64.20 o 
   5   4   2      220.56      230.57     13.52 o 
   6   4   2       35.88       23.18      2.61 o 
   7   4   2       32.54       54.72      6.45 o 
   8   4   2     1655.97     1595.41     28.24 o 
   9   4   2      594.36      597.93     16.52 o 
  10   4   2       22.60       33.32      6.27 o 
  11   4   2      104.99       89.86     12.84 o 
  12   4   2      405.30      430.07     25.22 o 
  -9   5   2       88.26      139.89     10.53 o 
  -8   5   2      120.40      128.98     12.15 o 
  -7   5   2      553.45      475.21     15.56 o 
  -6   5   2      711.97      633.04     17.51 o 
  -5   5   2       28.66       41.55      5.51 o 
  -4   5   2       24.33       42.45      5.02 o 
  -3   5   2     2333.52     2206.83     39.39 o 
  -2   5   2     6646.02     6767.41    108.11 o 
  -1   5   2      726.30      664.97     11.11 o 
   0   5   2       87.59       92.85      4.49 o 
   1   5   2    12022.27    12227.37    189.31 o 
   2   5   2     4741.84     4860.09     63.42 o 
   3   5   2       54.75       64.01      2.27 o 
   4   5   2      211.97      245.48      6.43 o 
   5   5   2     3896.22     3714.57     55.51 o 
   6   5   2     1279.15     1145.36     26.16 o 
   7   5   2      663.64      703.31     12.81 o 
   8   5   2        0.28       -2.09      6.42 o 
   9   5   2      235.17      199.84     10.21 o 
  10   5   2       18.07       20.57      6.42 o 
  11   5   2      203.41      213.92     18.34 o 
  12   5   2       42.23       15.59     12.38 o 
  -8   6   2        0.98        4.80      6.64 o 
  -7   6   2      213.94      184.84     10.53 o 
  -6   6   2       87.75      115.58      8.91 o 
  -5   6   2      501.92      466.27     19.26 o 
  -4   6   2       14.68       20.04      4.83 o 
  -3   6   2     1607.59     1534.77     29.83 o 
  -2   6   2      453.99      406.62     11.83 o 
  -1   6   2     1747.72     1974.23     28.13 o 
   0   6   2     3873.59     4407.54     58.50 o 
   1   6   2     1329.97     1313.34     23.66 o 
   2   6   2     1745.71     1784.46     25.31 o 
   3   6   2      546.62      516.10      7.79 o 
   4   6   2     1078.13      958.55     12.43 o 
   5   6   2      329.52      310.45      7.15 o 
   6   6   2      844.54      734.95     16.68 o 
   7   6   2     1672.42     1572.62     30.30 o 
   8   6   2      767.10      661.18     17.18 o 
   9   6   2        5.61        4.52      5.34 o 
  10   6   2      224.70      226.21     16.51 o 
  11   6   2       86.83       81.59      8.35 o 
  12   6   2      704.30      725.02     21.39 o 
  -7   7   2        3.19        2.68      6.27 o 
  -6   7   2      290.61      239.75     12.27 o 
  -5   7   2      243.23      258.74     21.55 o 
  -4   7   2        2.12        3.49      4.69 o 
  -3   7   2      567.25      469.22     13.93 o 
  -2   7   2     1405.26     1358.74     27.51 o 
  -1   7   2      149.61      152.49      7.76 o 
   0   7   2     1514.25     1586.11     23.63 o 
   1   7   2     1315.99     1223.10     18.78 o 
   2   7   2     1869.37     1833.69     26.45 o 
   3   7   2     1394.34     1506.14     23.56 o 
   4   7   2        1.17        1.45      2.28 o 
   5   7   2      480.94      442.53      9.20 o 
   6   7   2     3882.19     3762.49     63.98 o 
   7   7   2        6.91        3.98      4.04 o 
   8   7   2      248.87      291.35     22.24 o 
   9   7   2     2176.31     2098.95     40.51 o 
  10   7   2      136.11      176.12     10.36 o 
  11   7   2        0.17       -6.28      5.81 o 
  12   7   2        0.42       -9.35      6.64 o 
  -7   8   2       37.10        5.59      7.04 o 
  -6   8   2       42.08       90.75      9.40 o 
  -5   8   2      413.41      369.24     23.15 o 
  -4   8   2      165.74      192.55     11.69 o 
  -3   8   2        1.67       -2.20      4.69 o 
  -2   8   2      195.16      231.35     26.82 o 
  -1   8   2      389.70      372.92     11.51 o 
   0   8   2       47.65       56.45      3.91 o 
   1   8   2      147.52      124.65      5.11 o 
   2   8   2      571.20      549.14     10.73 o 
   3   8   2      988.96      956.22     15.79 o 
   4   8   2       10.23        5.82      2.89 o 
   5   8   2      743.89      766.05     18.61 o 
   6   8   2      510.02      493.88     15.47 o 
   7   8   2      923.09      927.19     34.85 o 
   8   8   2       53.22       36.70      8.48 o 
   9   8   2       12.10       15.48      5.73 o 
  10   8   2      286.26      307.52     15.82 o 
  11   8   2      187.89      200.93     11.51 o 
  12   8   2      203.40      199.20     12.15 o 
  -6   9   2       24.74      -11.70     10.09 o 
  -5   9   2       73.25      114.05     10.03 o 
  -4   9   2      173.05      214.47     11.80 o 
  -3   9   2       30.78       42.05      6.48 o 
  -2   9   2      518.04      456.70     14.59 o 
  -1   9   2       40.29       76.11      6.64 o 
   0   9   2      257.38      206.45      9.06 o 
   1   9   2        0.16        3.48      2.99 o 
   2   9   2      595.70      589.87     21.23 o 
   3   9   2      109.21       96.04      5.89 o 
   4   9   2        4.19        7.42      3.42 o 
   5   9   2      350.36      340.53      9.05 o 
   6   9   2     2649.32     2651.72     37.32 o 
   7   9   2      113.52       90.32      7.11 o 
   8   9   2      470.37      527.34     19.72 o 
   9   9   2      211.71      222.23     11.01 o 
  10   9   2       40.78       56.65      7.46 o 
  11   9   2        2.76        5.39      7.57 o 
  12   9   2       16.24       25.45      8.11 o 
  -5  10   2       87.97       58.93      9.06 o 
  -4  10   2       30.12       36.54      8.94 o 
  -3  10   2        0.61        6.54      5.94 o 
  -2  10   2       13.64       58.88      7.57 o 
  -1  10   2      193.93      141.20     12.61 o 
   0  10   2       21.16       19.98      5.16 o 
   1  10   2      103.89       82.37      7.57 o 
   2  10   2       12.21       16.17      4.69 o 
   3  10   2      644.72      589.89     25.68 o 
   4  10   2       95.76       81.63      6.91 o 
   5  10   2       70.42       58.81      4.91 o 
   6  10   2       19.80       11.93      4.02 o 
   7  10   2      260.29      261.16      8.98 o 
   8  10   2      294.31      265.52     11.66 o 
   9  10   2      113.20      100.97      8.59 o 
  10  10   2        1.74        3.24      8.02 o 
  11  10   2      313.37      319.95     14.73 o 
  -3  11   2        4.36        0.13      8.25 o 
  -2  11   2       76.61       24.51      6.64 o 
  -1  11   2      289.41      323.32     13.28 o 
   0  11   2      264.21      262.78     11.33 o 
   1  11   2       26.62       22.90      5.48 o 
   2  11   2       17.89       17.88      8.25 o 
   3  11   2       45.14       56.63      6.79 o 
   4  11   2      203.61      239.85      8.78 o 
   5  11   2       33.47       31.69      4.75 o 
   6  11   2      338.77      323.55     10.08 o 
   7  11   2        1.74        0.68      4.30 o 
   8  11   2      266.02      287.57     12.63 o 
   9  11   2      153.50      140.49      9.56 o 
  10  11   2      131.12      129.97      9.88 o 
  11  11   2        5.01       10.29      9.17 o 
  -2  12   2        0.84       17.57      7.29 o 
  -1  12   2      216.20      173.15     10.53 o 
   0  12   2      196.22      189.14     10.70 o 
   1  12   2       68.30      107.75     12.84 o 
   2  12   2        3.79        6.88      8.25 o 
   3  12   2      463.61      470.62     15.40 o 
   4  12   2      172.13      203.35     15.83 o 
   5  12   2        2.48       -1.21      4.25 o 
   6  12   2        1.29        1.60      4.75 o 
   7  12   2      449.50      461.09     16.14 o 
   8  12   2        0.77       -0.63      4.98 o 
   9  12   2        0.97       -1.99      6.32 o 
  10  12   2       13.87        5.66      7.57 o 
   0  13   2      151.10      188.90     16.05 o 
   1  13   2       82.69       53.19     11.46 o 
   2  13   2        1.28        0.00      8.71 o 
   3  13   2       73.09       87.11     12.84 o 
   4  13   2      145.64      150.35     12.42 o 
   5  13   2       20.59       13.86      6.46 o 
   6  13   2       38.02       35.12      6.00 o 
   7  13   2       62.53       67.46      6.58 o 
   8  13   2      275.87      273.90     10.66 o 
   9  13   2        1.11       -0.07      6.79 o 
   2  14   2       37.26       16.51     11.46 o 
   3  14   2       31.57       21.55     10.09 o 
   4  14   2      159.67      164.39     10.83 o 
   5  14   2       24.15       22.50      8.42 o 
   6  14   2       14.38        7.47      6.00 o 
   7  14   2       89.06      101.00      7.74 o 
  -7 -13   3      295.26      300.81     11.23 o 
  -6 -13   3        0.02       -3.19      5.35 o 
  -5 -13   3        1.96       -7.35      4.98 o 
  -4 -13   3      266.84      278.57     13.38 o 
  -3 -13   3       95.17       96.18     19.26 o 
  -2 -13   3        0.02       -6.88      9.63 o 
  -9 -12   3       30.97       23.71      7.29 o 
  -8 -12   3      403.12      416.42     12.52 o 
  -7 -12   3       48.44       43.79      6.76 o 
  -6 -12   3      189.58      206.95      9.08 o 
  -5 -12   3      294.96      292.00     10.27 o 
  -4 -12   3      176.79      206.90      8.95 o 
  -3 -12   3      237.64      245.44     11.75 o 
  -2 -12   3       64.76       48.60     11.46 o 
  -1 -12   3       66.62       42.64     10.55 o 
   0 -12   3      180.12      223.29     17.42 o 
   1 -12   3      117.45      155.89     15.13 o 
 -10 -11   3        6.96       14.77      7.44 o 
  -9 -11   3        3.61        6.15     13.07 o 
  -8 -11   3       20.30       18.94      6.64 o 
  -7 -11   3      441.36      474.17     18.67 o 
  -6 -11   3        0.40       -4.14      4.22 o 
  -5 -11   3      102.84      120.16      7.12 o 
  -4 -11   3      740.00      852.97     17.31 o 
  -3 -11   3       27.46       37.66      5.26 o 
  -2 -11   3       72.75       69.69     10.55 o 
  -1 -11   3       10.44       17.42      9.17 o 
   0 -11   3      157.25      135.71     13.75 o 
   1 -11   3      249.77      273.75     13.29 o 
   2 -11   3       39.96       60.05      8.59 o 
 -11 -10   3        1.36       -7.77      6.79 o 
 -10 -10   3      435.87      479.11     28.20 o 
  -9 -10   3       19.32       19.72      6.48 o 
  -8 -10   3       61.06       58.07      7.29 o 
  -7 -10   3        7.12       11.07      4.44 o 
  -6 -10   3       38.44       45.84      5.03 o 
  -5 -10   3      312.63      310.75      9.40 o 
  -4 -10   3       54.10       58.60      5.49 o 
  -3 -10   3      592.84      595.79     13.11 o 
  -2 -10   3       76.31       73.55      6.88 o 
  -1 -10   3       53.89       74.28      9.63 o 
   0 -10   3       31.58       43.10      6.16 o 
   1 -10   3       79.00      105.23      8.26 o 
   2 -10   3        0.99       -0.97      6.13 o 
   3 -10   3      110.95       92.36      9.20 o 
   4 -10   3       40.96       64.77     13.98 o 
 -11  -9   3      338.23      332.69     15.24 o 
 -10  -9   3       23.12       34.27      7.44 o 
  -9  -9   3       33.64       24.45      6.64 o 
  -8  -9   3        4.08        0.92      5.19 o 
  -7  -9   3     1094.18      997.43     23.64 o 
  -6  -9   3      139.44      139.38      6.47 o 
  -5  -9   3      755.29      819.50     15.52 o 
  -4  -9   3        6.56        0.98      3.59 o 
  -3  -9   3      360.60      384.15     10.01 o 
  -2  -9   3      367.40      299.31     10.86 o 
  -1  -9   3       82.71       78.19      4.85 o 
   0  -9   3        8.18        9.63      4.54 o 
   1  -9   3      143.31      162.81      8.91 o 
   2  -9   3        2.04       -7.74      5.16 o 
   3  -9   3        0.81       -8.10      5.40 o 
   4  -9   3       64.15       46.38      7.57 o 
   5  -9   3       36.24       30.34      8.03 o 
 -12  -8   3      144.02      149.63     13.07 o 
 -11  -8   3       10.83        3.79      7.29 o 
 -10  -8   3      702.83      743.85     20.91 o 
  -9  -8   3      137.01      119.32      9.08 o 
  -8  -8   3      119.98      133.65     14.44 o 
  -7  -8   3      111.97      111.22     23.38 o 
  -6  -8   3     1867.69     1822.00     27.63 o 
  -5  -8   3      259.01      254.37      7.72 o 
  -4  -8   3      481.70      562.84     11.84 o 
  -3  -8   3       10.53       13.71      3.42 o 
  -2  -8   3     1015.38      968.49     16.54 o 
  -1  -8   3      183.93      175.65      7.76 o 
   0  -8   3      274.13      264.48      7.91 o 
   1  -8   3       45.57       44.27      5.51 o 
   2  -8   3      505.07      466.17     17.42 o 
   3  -8   3        2.47       -6.65      4.86 o 
   4  -8   3      362.79      388.38     14.75 o 
   5  -8   3       75.06       97.95      9.08 o 
   6  -8   3       42.84       26.48      7.37 o 
 -12  -7   3       98.60       85.74      9.71 o 
 -11  -7   3      341.88      283.99     36.91 o 
 -10  -7   3      390.45      429.13     16.28 o 
  -9  -7   3      229.36      204.64     10.53 o 
  -8  -7   3      377.52      315.96     12.00 o 
  -7  -7   3     1581.81     1449.20     29.50 o 
  -6  -7   3      359.44      330.54     11.33 o 
  -5  -7   3      902.33      933.10     16.05 o 
  -4  -7   3      132.77       95.28      8.08 o 
  -3  -7   3     3474.05     3494.12     39.99 o 
  -2  -7   3      693.89      577.18     11.04 o 
  -1  -7   3      766.53      772.72     15.96 o 
   0  -7   3      848.62      874.88     15.25 o 
   1  -7   3     2059.57     2085.08     38.26 o 
   2  -7   3      425.89      420.19     36.45 o 
   3  -7   3      196.88      206.08     26.13 o 
   4  -7   3       62.86       50.59      6.79 o 
   5  -7   3       61.52       76.22     10.55 o 
   6  -7   3        0.71       -0.17      5.94 o 
   7  -7   3        0.08        3.90      6.72 o 
 -12  -6   3        0.04        9.09      8.71 o 
 -11  -6   3       22.32       24.23      7.16 o 
 -10  -6   3      107.89      132.11      9.86 o 
  -9  -6   3     1006.91      998.43     23.66 o 
  -8  -6   3      234.95      224.09     10.21 o 
  -7  -6   3      383.74      315.55     19.72 o 
  -6  -6   3     1875.60     1696.66     32.40 o 
  -5  -6   3       10.39        3.21      2.55 o 
  -4  -6   3      628.13      726.92     12.70 o 
  -3  -6   3      307.09      274.26      5.45 o 
  -2  -6   3     3487.84     3464.57     46.91 o 
  -1  -6   3       37.35       41.01      4.06 o 
   0  -6   3      303.66      310.33      7.40 o 
   1  -6   3       78.94       71.09      3.98 o 
   2  -6   3     1575.30     1502.09     31.18 o 
   3  -6   3       10.07       14.63      4.73 o 
   4  -6   3       48.27       44.18      8.94 o 
   5  -6   3       72.13       74.51      7.79 o 
   6  -6   3      343.03      259.90     12.31 o 
   7  -6   3        8.35       21.73      7.25 o 
   8  -6   3       42.53       65.35      8.74 o 
 -12  -5   3      182.68      180.65     18.34 o 
 -11  -5   3        9.66       17.91      6.72 o 
 -10  -5   3       73.49       87.37      8.22 o 
  -9  -5   3       20.52        7.96      5.61 o 
  -8  -5   3     2692.87     2588.54     47.33 o 
  -7  -5   3       77.78       75.65      6.13 o 
  -6  -5   3       12.01        8.13      3.72 o 
  -5  -5   3      679.23      622.60     14.58 o 
  -4  -5   3     3136.68     2943.16     38.93 o 
  -3  -5   3      676.82      633.74      8.92 o 
  -2  -5   3       63.92       25.74      4.12 o 
  -1  -5   3     1229.75     1256.78     18.70 o 
   0  -5   3      325.82      307.37      7.50 o 
   1  -5   3     1470.93     1516.45     22.49 o 
   2  -5   3      437.32      409.48     10.58 o 
   3  -5   3      567.09      580.23     14.58 o 
   4  -5   3        0.34       -5.58      3.72 o 
   5  -5   3      623.65      699.55     18.26 o 
   6  -5   3       82.77       99.82     18.11 o 
   7  -5   3      242.27      205.05     11.29 o 
   8  -5   3       43.76       24.47      7.04 o 
 -12  -4   3       66.66       57.31     14.21 o 
 -11  -4   3      331.99      339.74     22.01 o 
 -10  -4   3       14.88       19.76      5.94 o 
  -9  -4   3      948.72      997.43     23.17 o 
  -8  -4   3      240.45      242.23     24.99 o 
  -7  -4   3     2467.93     2330.87     42.14 o 
  -6  -4   3      611.64      574.43     14.10 o 
  -5  -4   3     1645.03     1487.27     27.71 o 
  -4  -4   3     1515.43     1791.65     31.75 o 
  -3  -4   3        8.13        9.40      1.82 o 
  -2  -4   3       68.30       56.96      2.30 o 
  -1  -4   3      720.78      608.21      9.95 o 
   0  -4   3     1818.91     2143.01     35.98 o 
   1  -4   3     4235.35     4826.68     63.61 o 
   2  -4   3     2189.52     2333.00     34.19 o 
   3  -4   3       53.72       43.75      3.41 o 
   4  -4   3       15.40       23.15      4.37 o 
   5  -4   3      217.33      212.43      9.71 o 
   6  -4   3       24.01       25.67      7.34 o 
   7  -4   3       87.08       82.52      7.57 o 
   8  -4   3        0.08       -2.92      6.06 o 
   9  -4   3       32.65       27.05      7.49 o 
 -12  -3   3      287.52      262.72     20.63 o 
 -11  -3   3        0.55       -2.29      9.17 o 
 -10  -3   3        0.22       -9.17      7.79 o 
  -9  -3   3       24.15        7.97      5.07 o 
  -8  -3   3     1212.62     1115.39     23.96 o 
  -7  -3   3        0.44       -2.12      2.68 o 
  -6  -3   3        7.17       13.67      2.68 o 
  -5  -3   3      669.44      839.97     20.53 o 
  -4  -3   3     4647.96     4517.80    105.21 o 
  -3  -3   3     1443.65     1370.92     19.02 o 
  -2  -3   3     3653.78     3984.29     43.51 o 
  -1  -3   3     3386.20     3137.39     41.27 o 
   0  -3   3     1918.95     1579.92     70.80 o 
   1  -3   3     6482.15     7115.22     91.65 o 
   2  -3   3     1545.03     1869.89     26.20 o 
   3  -3   3     3121.92     3228.73     43.66 o 
   4  -3   3     1253.15     1322.34     20.09 o 
   5  -3   3     1053.51     1135.47     23.49 o 
   6  -3   3      161.40      134.53      8.03 o 
   7  -3   3      394.71      386.06     13.98 o 
   8  -3   3        2.56        5.64      5.48 o 
   9  -3   3      171.47      178.67     10.97 o 
  10  -3   3       72.55       92.49      9.99 o 
 -12  -2   3       12.29       21.55     11.92 o 
 -11  -2   3      133.13      140.76     14.67 o 
 -10  -2   3       36.30       33.47     10.09 o 
  -9  -2   3     1560.23     1532.31     55.94 o 
  -8  -2   3       89.02       68.99      4.67 o 
  -7  -2   3     1049.23     1004.53     16.89 o 
  -6  -2   3      431.32      545.12     10.53 o 
  -5  -2   3     4905.64     4909.82     64.66 o 
  -4  -2   3       54.94       77.96      4.00 o 
  -3  -2   3     4257.79     4191.21     54.68 o 
  -2  -2   3       22.74       46.81      3.36 o 
  -1  -2   3    11022.69    10675.66    113.25 o 
   0  -2   3     2537.72     3049.62     39.96 o 
   1  -2   3     6263.79     6091.75     78.51 o 
   2  -2   3      568.79      600.68      9.77 o 
   3  -2   3        7.58       10.00      3.37 o 
   4  -2   3      242.21      253.11     13.51 o 
   5  -2   3       64.09       55.19      4.95 o 
   6  -2   3     1160.04     1221.84     25.44 o 
   7  -2   3      129.11      111.63     13.75 o 
   8  -2   3        1.85        2.41      5.16 o 
   9  -2   3        3.91       -2.69      6.32 o 
  10  -2   3      123.64      123.91     10.31 o 
 -11  -1   3       63.23       66.48     12.38 o 
 -10  -1   3        0.08       -0.46      8.25 o 
  -9  -1   3       94.68       65.77      7.04 o 
  -8  -1   3      901.38      927.27     24.25 o 
  -7  -1   3       63.39       64.08      7.27 o 
  -6  -1   3       28.30       24.78      5.27 o 
  -5  -1   3      245.39      221.64      7.37 o 
  -4  -1   3    18311.76    19015.69    241.34 o 
  -3  -1   3     1133.77     1131.82     16.13 o 
  -2  -1   3     2099.65     2083.12     27.69 o 
  -1  -1   3     2864.98     2995.67     32.42 o 
   0  -1   3    19155.21    18996.45    242.19 o 
   1  -1   3     4364.55     4551.63     71.31 o 
   2  -1   3     1240.12     1140.96     16.23 o 
   3  -1   3     1687.43     1770.34     24.61 o 
   4  -1   3     6810.50     7168.11     93.07 o 
   5  -1   3      113.85      160.07      5.32 o 
   6  -1   3      817.18      800.13     18.32 o 
   7  -1   3      385.40      354.03     12.48 o 
   8  -1   3       86.78       75.05      6.96 o 
   9  -1   3      193.37      175.52     10.36 o 
  10  -1   3      333.67      359.46     31.18 o 
  11  -1   3      263.70      242.20     13.28 o 
 -11   0   3      289.18      317.74     21.55 o 
 -10   0   3      488.98      488.56     39.66 o 
  -9   0   3      206.74      199.25     10.37 o 
  -8   0   3        0.72       -0.47      9.86 o 
  -7   0   3     1348.40     1367.44     21.58 o 
  -6   0   3        1.44        1.20      2.21 o 
  -5   0   3     2510.00     2550.15     35.29 o 
  -4   0   3       93.72       82.03      3.42 o 
  -3   0   3     7987.36     7726.76     99.16 o 
  -2   0   3      447.03      385.39      6.98 o 
  -1   0   3    27088.42    26728.41    724.65 o 
   0   0   3     2090.11     2563.09     41.33 o 
   1   0   3       43.40       63.08      2.59 o 
   2   0   3      627.26      640.65     11.98 o 
   3   0   3       10.69       25.57      2.57 o 
   4   0   3     6630.05     7113.65     92.10 o 
   5   0   3     4576.89     4788.83     63.44 o 
   6   0   3     1819.27     1925.10     28.21 o 
   7   0   3      326.04      295.51      8.91 o 
   8   0   3      303.22      254.51     16.96 o 
   9   0   3      202.61      234.00     27.97 o 
  10   0   3      225.24      238.41     15.82 o 
  11   0   3       21.20       27.08      7.94 o 
 -11   1   3       89.78       80.63      9.24 o 
 -10   1   3       73.71       62.89      8.26 o 
  -9   1   3      114.31      103.98      8.22 o 
  -8   1   3      272.58      286.14     17.88 o 
  -7   1   3        6.45        6.94      4.63 o 
  -6   1   3     1169.27     1119.30     17.92 o 
  -5   1   3       32.70       29.61      3.41 o 
  -4   1   3     4067.53     4005.70     53.12 o 
  -3   1   3       21.46       33.38      2.00 o 
  -2   1   3    10047.20    10082.08    128.44 o 
  -1   1   3     1127.08     1305.15     17.65 o 
   0   1   3     8483.27     9348.63    147.17 o 
   1   1   3     8342.43     8351.48    131.77 o 
   2   1   3    12825.27    13321.30    169.00 o 
   3   1   3      384.16      429.16      7.41 o 
   4   1   3     6643.38     6779.08     87.69 o 
   5   1   3     1482.38     1425.48     21.17 o 
   6   1   3      150.53      136.65      5.39 o 
   7   1   3      559.36      566.68     17.29 o 
   8   1   3     2568.96     2510.86     53.41 o 
   9   1   3        8.79       -6.46      5.73 o 
  10   1   3      132.77      138.76      9.39 o 
  11   1   3      170.69      197.16     11.35 o 
 -10   2   3      112.57       99.60      9.24 o 
  -9   2   3      201.87      235.77     12.84 o 
  -8   2   3        6.61        5.40      5.34 o 
  -7   2   3      413.74      381.22     12.45 o 
  -6   2   3      851.35      836.44     23.61 o 
  -5   2   3        5.33        8.30      3.36 o 
  -4   2   3      758.69      793.60     12.67 o 
  -3   2   3     1102.75     1024.54     15.11 o 
  -2   2   3     1549.06     1515.39     20.90 o 
  -1   2   3      179.25      184.20      3.88 o 
   1   2   3    12037.83    11923.02    619.58 o 
   2   2   3      424.76      517.83     36.91 o 
   3   2   3       45.42       42.52      6.08 o 
   4   2   3     3357.15     3530.86     75.11 o 
   5   2   3     3269.98     3454.97     46.49 o 
   6   2   3     1067.04     1057.22     17.03 o 
   7   2   3      279.48      273.29      7.62 o 
   8   2   3      756.58      756.92     14.63 o 
   9   2   3     1219.96     1248.67     26.73 o 
  10   2   3       11.51       11.69      6.16 o 
  11   2   3        1.78       -5.91      5.99 o 
  12   2   3       59.73       73.82     12.84 o 
 -10   3   3      270.85      344.65     15.55 o 
  -9   3   3      240.10      241.06     22.47 o 
  -8   3   3      150.12      144.19      9.24 o 
  -7   3   3      177.61      181.31      9.88 o 
  -6   3   3      716.32      692.62     17.51 o 
  -5   3   3      823.23      849.92     18.96 o 
  -4   3   3      220.02      204.72      7.78 o 
  -3   3   3     2345.61     2323.88     39.71 o 
  -2   3   3      185.11      190.97     15.82 o 
  -1   3   3     2620.38     2778.29     36.88 o 
   0   3   3      618.25      625.60      9.52 o 
   1   3   3       64.19       69.40      2.46 o 
   2   3   3      539.75      607.44      8.81 o 
   3   3   3      400.16      437.42      7.38 o 
   4   3   3     1121.81     1138.45     16.74 o 
   5   3   3     2124.76     2232.55     31.05 o 
   6   3   3      304.47      285.71      7.58 o 
   7   3   3        2.40       -0.23      2.19 o 
   8   3   3     1897.97     2003.51     37.12 o 
   9   3   3      216.16      216.75     10.18 o 
  10   3   3      382.65      346.29     44.70 o 
  11   3   3      337.54      336.53     20.63 o 
  12   3   3      100.65      102.70     13.75 o 
  -9   4   3       38.45       71.06      8.41 o 
  -8   4   3      103.20      128.17      8.91 o 
  -7   4   3      204.21      197.95     16.05 o 
  -6   4   3     1464.20     1415.48     29.18 o 
  -5   4   3       24.12       23.64      4.58 o 
  -4   4   3      631.08      637.43     23.15 o 
  -3   4   3     2080.61     2013.38     35.50 o 
  -2   4   3     1095.09     1140.26     21.56 o 
  -1   4   3     1052.41     1005.02     14.89 o 
   0   4   3     1226.20     1424.38     19.94 o 
   1   4   3     2595.50     2483.44     33.16 o 
   2   4   3     5691.57     5841.45     75.32 o 
   3   4   3       68.06       46.09      1.82 o 
   4   4   3       30.32       45.28      9.70 o 
   5   4   3     2083.68     1868.55     26.36 o 
   6   4   3     1117.67     1086.54     17.18 o 
   7   4   3     3478.95     3359.11     46.48 o 
   8   4   3       52.38       64.71      8.98 o 
   9   4   3     1486.80     1577.74     31.77 o 
  10   4   3        0.26       -7.00      5.28 o 
  11   4   3       79.04       74.73     12.38 o 
  12   4   3        8.46       -7.34      9.63 o 
  -9   5   3      119.17      106.09     10.03 o 
  -8   5   3       46.97       31.86      6.96 o 
  -7   5   3      332.78      352.92     13.93 o 
  -6   5   3      403.87      462.23     53.87 o 
  -5   5   3      783.57      665.81     17.34 o 
  -4   5   3       89.56       71.24      5.67 o 
  -3   5   3     2564.29     2509.36     44.09 o 
  -2   5   3     1041.62      884.03     13.96 o 
  -1   5   3     3331.99     3450.03     46.14 o 
   0   5   3     7433.94     7655.87     98.72 o 
   1   5   3    11327.51    11273.19    632.47 o 
   2   5   3     2611.13     2722.88     36.60 o 
   3   5   3     2974.64     2798.65     31.41 o 
   4   5   3     3508.04     3438.00     38.32 o 
   5   5   3     1123.64     1239.04     24.36 o 
   6   5   3        7.31       10.99      2.81 o 
   7   5   3      783.14      766.23     13.66 o 
   8   5   3     1921.26     1962.83     85.05 o 
   9   5   3      175.86      175.57      9.88 o 
  10   5   3      191.16      167.69      9.66 o 
  11   5   3        2.98       -7.66      7.34 o 
  12   5   3      580.49      618.05     28.43 o 
  -8   6   3        4.26        9.88      7.11 o 
  -7   6   3      164.97      190.20     10.86 o 
  -6   6   3      325.38      270.41     12.61 o 
  -5   6   3      316.95      384.22     13.29 o 
  -4   6   3        6.25        6.19      6.19 o 
  -3   6   3     1706.74     1629.20     40.81 o 
  -2   6   3     1363.29     1410.50     78.40 o 
  -1   6   3      726.47      888.70     16.46 o 
   0   6   3      987.93      984.97     15.44 o 
   1   6   3    10541.00    10659.60    166.14 o 
   2   6   3     8644.20     8956.11    115.29 o 
   3   6   3     2393.64     2401.27     27.67 o 
   4   6   3      221.37      213.63      4.58 o 
   5   6   3     1904.93     1846.59     25.74 o 
   6   6   3     2297.52     2370.59     33.35 o 
   7   6   3      128.52      119.61      6.92 o 
   8   6   3       88.04       75.62      6.64 o 
   9   6   3     3584.36     3555.02     62.87 o 
  10   6   3      336.36      317.54     12.97 o 
  11   6   3        0.19       -5.45      5.81 o 
  12   6   3       28.12       27.56      7.94 o 
  -7   7   3       14.13        6.19      6.48 o 
  -6   7   3      161.09      213.58     13.07 o 
  -5   7   3      206.52      161.87     11.92 o 
  -4   7   3       19.47       34.94      5.67 o 
  -3   7   3       85.51      104.61     11.23 o 
  -2   7   3      257.58      286.73     22.47 o 
  -1   7   3     3848.30     3633.88     62.58 o 
   0   7   3       60.07       58.59      3.57 o 
   1   7   3      860.56      845.72     14.02 o 
   2   7   3     1802.09     1680.25     24.51 o 
   3   7   3     2136.80     2092.58     29.61 o 
   4   7   3      247.13      244.23      5.19 o 
   5   7   3      272.34      263.48      5.42 o 
   6   7   3     1290.80     1198.26     24.44 o 
   7   7   3      468.08      500.41     14.10 o 
   8   7   3     2959.13     2857.98     51.20 o 
   9   7   3       13.34       28.01      6.64 o 
  10   7   3      567.55      475.40     22.70 o 
  11   7   3      122.07      103.09      8.88 o 
  12   7   3      198.08      199.79     12.31 o 
  -7   8   3        7.97       34.41      8.35 o 
  -6   8   3       90.71       56.05      8.11 o 
  -5   8   3      203.98      267.86     12.80 o 
  -4   8   3       52.56       74.46     20.63 o 
  -3   8   3       52.28       32.03      5.81 o 
  -2   8   3     1351.77     1145.48     24.64 o 
  -1   8   3      340.67      355.95     13.75 o 
   0   8   3      290.40      285.79      7.64 o 
   1   8   3      401.53      422.54      9.17 o 
   2   8   3     1783.21     1800.00     26.55 o 
   3   8   3      428.61      387.97      8.56 o 
   4   8   3       96.24       82.44      3.61 o 
   5   8   3      249.45      261.86     10.17 o 
   6   8   3     2015.82     1842.50     26.89 o 
   7   8   3      128.81      144.45      8.22 o 
   8   8   3     1089.17     1073.15     24.29 o 
   9   8   3      402.73      406.09     13.93 o 
  10   8   3       56.44       58.30     14.90 o 
  11   8   3       47.22       27.32      7.37 o 
  12   8   3        4.44       10.77      7.13 o 
  -6   9   3       20.11       80.00     11.92 o 
  -5   9   3      195.42      161.87     10.68 o 
  -4   9   3      383.95      422.46     15.40 o 
  -3   9   3       48.86       70.93      7.44 o 
  -2   9   3        0.85        7.79      5.28 o 
  -1   9   3      291.13      231.78     13.98 o 
   0   9   3       55.69       74.58      6.13 o 
   1   9   3       13.85       12.60      3.26 o 
   2   9   3      137.90      125.54      6.36 o 
   3   9   3     1337.87     1410.94     22.17 o 
   4   9   3      596.01      637.62     12.44 o 
   5   9   3        4.06        6.37      3.50 o 
   6   9   3      557.78      464.95     10.68 o 
   7   9   3     2495.66     2376.33     85.97 o 
   8   9   3        1.96       -1.55      5.50 o 
   9   9   3       80.74       98.99      7.94 o 
  10   9   3      187.86      162.02     12.84 o 
  11   9   3      179.97      174.95     11.02 o 
  12   9   3      176.05      163.44     11.83 o 
  -5  10   3      139.35      171.68     23.38 o 
  -4  10   3       95.90      118.01      9.85 o 
  -3  10   3       13.43        3.44      5.84 o 
  -2  10   3      531.24      389.76     13.93 o 
  -1  10   3      155.74      215.04     10.70 o 
   0  10   3      523.47      500.64     14.73 o 
   1  10   3       13.96       12.61      4.54 o 
   2  10   3      145.30      130.21      9.86 o 
   3  10   3       41.84       36.10      5.96 o 
   4  10   3      166.36      149.50      6.31 o 
   5  10   3       38.40       42.54      4.64 o 
   6  10   3      577.82      527.22     11.90 o 
   7  10   3       19.35       15.90      4.22 o 
   8  10   3        2.70       -4.10      4.95 o 
   9  10   3      628.46      589.69     45.85 o 
  10  10   3       60.38       38.52      7.46 o 
  11  10   3       24.22       18.11     13.07 o 
  -3  11   3        6.13       29.36      7.44 o 
  -2  11   3       27.51       83.98      8.59 o 
  -1  11   3      311.67      287.31     12.80 o 
   0  11   3      112.98      119.22      8.26 o 
   1  11   3       68.63       59.65      6.46 o 
   2  11   3        8.78        9.63      7.34 o 
   3  11   3     1119.33     1170.64     25.93 o 
   4  11   3        2.55        0.03      4.05 o 
   5  11   3        0.52       -4.19      3.98 o 
   6  11   3        5.03       -2.27      4.03 o 
   7  11   3      313.49      327.66     11.60 o 
   8  11   3       12.00       10.52      6.32 o 
   9  11   3       23.26       28.65      7.57 o 
  10  11   3        9.60        9.61      6.96 o 
  11  11   3      308.74      304.31     14.42 o 
  -2  12   3       30.42        5.41      6.79 o 
  -1  12   3      191.37      276.80     13.28 o 
   0  12   3      369.12      378.40     14.10 o 
   1  12   3       40.43       11.92      8.25 o 
   2  12   3       19.07       16.96      8.25 o 
   3  12   3      221.35      287.62     12.64 o 
   4  12   3       96.57       95.95      6.43 o 
   5  12   3        0.13       -0.47      4.41 o 
   6  12   3      280.98      250.49      9.21 o 
   7  12   3      207.89      190.40     11.21 o 
   8  12   3      408.55      385.04     11.64 o 
   9  12   3       49.58       63.83      7.94 o 
  10  12   3      102.14       95.80     11.00 o 
   0  13   3      156.58      138.01     15.13 o 
   1  13   3       76.38      118.75     14.21 o 
   2  13   3       15.62       15.13      9.63 o 
   3  13   3      131.51      126.09     13.75 o 
   4  13   3      161.37      155.33     15.00 o 
   5  13   3       22.64       21.76      8.80 o 
   6  13   3       24.52       28.84      6.26 o 
   7  13   3      344.86      360.79     11.62 o 
   8  13   3       46.35       49.28     11.08 o 
   9  13   3       15.02       16.74      7.78 o 
   2  14   3        4.46       20.63     10.55 o 
   3  14   3       28.15       30.26     11.00 o 
   4  14   3      162.05      155.73     10.44 o 
   5  14   3       22.41        5.90      6.04 o 
   6  14   3       17.19       10.98      5.52 o 
   7  14   3       67.29       55.13      6.91 o 
  -7 -13   4       69.05       71.55      7.46 o 
  -6 -13   4       80.31       94.60      7.37 o 
  -5 -13   4       64.03       64.94      6.87 o 
  -4 -13   4      102.27      118.53      9.71 o 
  -3 -13   4       66.30       65.31     11.23 o 
  -2 -13   4        1.86        1.83     10.55 o 
  -9 -12   4       14.33       14.44      7.78 o 
  -8 -12   4      305.40      253.04     13.60 o 
  -7 -12   4      365.67      371.72     11.91 o 
  -6 -12   4       21.67       13.40      5.26 o 
  -5 -12   4        5.58       11.06      5.38 o 
  -4 -12   4      395.51      400.84     12.13 o 
  -3 -12   4      389.26      414.55     17.65 o 
  -2 -12   4       31.27       48.60     11.46 o 
  -1 -12   4       41.85       51.35     11.46 o 
   0 -12   4      251.89      245.75     19.26 o 
 -10 -11   4      338.30      331.43     30.03 o 
  -9 -11   4        6.43        8.58      6.64 o 
  -8 -11   4       39.47       24.41      6.96 o 
  -7 -11   4        1.46       -3.27      4.53 o 
  -6 -11   4       89.38       88.62      6.43 o 
  -5 -11   4       41.29       35.88      5.36 o 
  -4 -11   4      121.38      114.68      7.58 o 
  -3 -11   4      160.33      149.10      8.99 o 
  -2 -11   4      117.24      105.00     11.92 o 
  -1 -11   4      175.88      139.38     13.30 o 
   0 -11   4      181.30      221.45     16.51 o 
   1 -11   4      129.18      132.96     13.75 o 
   2 -11   4       33.48       17.07      7.29 o 
 -10 -10   4        0.27        2.41      6.88 o 
  -9 -10   4      194.89      191.98     10.86 o 
  -8 -10   4        0.27        0.28      5.67 o 
  -7 -10   4      863.16      848.86     19.52 o 
  -6 -10   4      174.87      167.15      7.65 o 
  -5 -10   4        1.58        4.20      3.84 o 
  -4 -10   4      309.53      263.80     12.84 o 
  -3 -10   4      688.83      681.88     14.42 o 
  -2 -10   4       80.68      109.41      7.76 o 
  -1 -10   4        3.05       -3.21      6.88 o 
   0 -10   4      103.29       88.81      7.61 o 
   1 -10   4       82.78       80.15     10.09 o 
   2 -10   4        8.43        0.98      5.81 o 
   3 -10   4       98.76      127.02     15.13 o 
   4 -10   4      149.07      133.57     16.51 o 
 -11  -9   4        0.03       -3.13      6.64 o 
 -10  -9   4      838.58      782.97     38.51 o 
  -9  -9   4        5.25       -3.78      5.34 o 
  -8  -9   4      132.64      103.47      8.41 o 
  -7  -9   4       85.66       74.68      9.40 o 
  -6  -9   4      178.11      193.62      7.80 o 
  -5  -9   4       55.55       60.77      5.09 o 
  -4  -9   4      185.80      160.80      6.91 o 
  -3  -9   4       31.10       22.53      4.14 o 
  -2  -9   4     1084.71     1227.58     25.94 o 
  -1  -9   4       69.14       37.61      9.51 o 
   0  -9   4       64.48       43.34      8.25 o 
   1  -9   4       98.02       92.37      7.61 o 
   2  -9   4       10.19        2.00      5.48 o 
   3  -9   4       91.61       40.98      7.11 o 
   4  -9   4       66.93       78.95      8.91 o 
   5  -9   4       23.98       23.49      7.61 o 
 -11  -8   4      510.04      520.15     17.99 o 
 -10  -8   4        2.64       -6.73      6.13 o 
  -9  -8   4      193.40      192.86     10.70 o 
  -8  -8   4        1.15        3.61      5.16 o 
  -7  -8   4     1270.38     1215.24     26.73 o 
  -6  -8   4      460.99      459.36     11.15 o 
  -5  -8   4     1310.27     1241.67     20.43 o 
  -4  -8   4      322.19      317.93      8.91 o 
  -3  -8   4     2120.39     2014.03     32.28 o 
  -2  -8   4       20.14       23.16      4.70 o 
  -1  -8   4      190.81      192.21     15.11 o 
   0  -8   4      492.12      497.65     18.44 o 
   1  -8   4      212.14      219.28     10.05 o 
   2  -8   4      505.94      531.82     19.72 o 
   3  -8   4        1.02       -4.61      5.02 o 
   4  -8   4      178.92      145.34      9.73 o 
   5  -8   4       87.52       75.17      8.41 o 
   6  -8   4       91.89      122.93     10.31 o 
 -12  -7   4       18.61       20.42     10.77 o 
 -11  -7   4        1.08       -3.47      6.64 o 
 -10  -7   4      833.33      778.92     21.55 o 
  -9  -7   4      590.80      540.78     16.69 o 
  -8  -7   4        2.36        7.82      4.83 o 
  -7  -7   4       15.81       15.36      4.86 o 
  -6  -7   4     1382.53     1442.69     29.33 o 
  -5  -7   4      391.70      350.57      8.86 o 
  -4  -7   4      934.75      890.00     15.37 o 
  -3  -7   4        4.73       -4.03      2.99 o 
  -2  -7   4     4838.60     5107.62     68.18 o 
  -1  -7   4      170.99      162.05      6.15 o 
   0  -7   4       79.42       74.79      4.55 o 
   1  -7   4      663.93      641.37     16.05 o 
   2  -7   4      194.04      193.45      9.24 o 
   3  -7   4      220.60      223.50     13.98 o 
   4  -7   4      289.92      329.28     12.97 o 
   5  -7   4       10.15       -4.18      6.88 o 
   6  -7   4      111.26       94.47      9.34 o 
   7  -7   4       12.46       -7.71      6.46 o 
 -12  -6   4      184.91      195.13     12.08 o 
 -11  -6   4       90.24       82.63      8.88 o 
 -10  -6   4      360.42      365.02     22.01 o 
  -9  -6   4       10.54       13.89      5.81 o 
  -8  -6   4      664.65      675.51     32.32 o 
  -7  -6   4      618.40      591.92     15.89 o 
  -6  -6   4      609.66      643.62     23.84 o 
  -5  -6   4      790.16      808.22     14.03 o 
  -4  -6   4      762.37      778.55     13.43 o 
  -3  -6   4     2701.27     2680.75     31.20 o 
  -2  -6   4      712.78      671.07     11.91 o 
  -1  -6   4     1723.17     1684.01     24.78 o 
   0  -6   4       57.14       62.92      3.61 o 
   1  -6   4      120.40      144.99      7.11 o 
   2  -6   4      745.46      711.15     17.17 o 
   3  -6   4       58.67       57.78      6.42 o 
   4  -6   4       65.53       77.82      6.79 o 
   5  -6   4      350.86      316.47     13.30 o 
   6  -6   4       85.20      117.82     11.00 o 
   7  -6   4       53.48       27.52      7.61 o 
   8  -6   4       99.59       73.48      9.01 o 
 -12  -5   4        2.81      -13.75     11.00 o 
 -11  -5   4      118.50      123.60     11.69 o 
 -10  -5   4       49.44       68.89      8.71 o 
  -9  -5   4     1255.49     1196.09     33.01 o 
  -8  -5   4      288.88      237.04     10.36 o 
  -7  -5   4     1044.74      968.87     21.40 o 
  -6  -5   4     1168.40     1018.75     21.56 o 
  -5  -5   4      627.67      613.19     14.75 o 
  -4  -5   4      208.44      171.06      5.44 o 
  -3  -5   4     3260.47     3178.87     35.93 o 
  -2  -5   4     2548.03     2872.51     32.74 o 
  -1  -5   4     1767.26     1663.83     23.99 o 
   0  -5   4      346.97      324.65      9.08 o 
   1  -5   4     1522.25     1631.46     24.09 o 
   2  -5   4     1477.73     1547.81     23.27 o 
   3  -5   4      403.13      390.95     11.83 o 
   4  -5   4      271.37      239.30     23.61 o 
   5  -5   4        1.15        5.98      4.63 o 
   6  -5   4      940.52      871.99     43.33 o 
   7  -5   4       87.71      149.61     10.03 o 
   8  -5   4        0.28        3.37      6.46 o 
 -12  -4   4      292.72      397.06     25.22 o 
 -11  -4   4        4.58        5.96      9.63 o 
 -10  -4   4       17.63       34.35      6.46 o 
  -9  -4   4       11.90       11.66      5.07 o 
  -8  -4   4     1883.38     1796.59     34.69 o 
  -7  -4   4      106.12       80.24      6.13 o 
  -6  -4   4      161.99      161.15      7.61 o 
  -5  -4   4       81.19      113.93      4.27 o 
  -4  -4   4     1693.74     1475.73     27.21 o 
  -3  -4   4     3678.86     3675.40     40.83 o 
  -2  -4   4      439.40      435.90      6.68 o 
  -1  -4   4      739.36      685.56     11.09 o 
   0  -4   4       59.25       59.82      3.08 o 
   1  -4   4     6070.89     6447.77     84.07 o 
   2  -4   4      764.22      851.66     13.98 o 
   3  -4   4      500.70      505.54      9.91 o 
   4  -4   4        4.59        2.48      8.48 o 
   5  -4   4     1123.18     1095.97     32.09 o 
   6  -4   4        0.99        0.47      4.83 o 
   7  -4   4      774.72      728.42     19.74 o 
   8  -4   4       44.53       18.50      6.39 o 
   9  -4   4      171.79      207.75     29.34 o 
 -12  -3   4       15.53       21.09     11.92 o 
 -11  -3   4      285.44      319.57     22.01 o 
 -10  -3   4       24.61       31.18     10.09 o 
  -9  -3   4      660.95      661.82     17.61 o 
  -8  -3   4       15.30       13.60      4.73 o 
  -7  -3   4     1775.76     1855.34     27.64 o 
  -6  -3   4      336.30      327.83      7.48 o 
  -5  -3   4      236.54      229.89      6.31 o 
  -4  -3   4     6902.93     7633.04    121.51 o 
  -3  -3   4     2002.19     1697.82     19.83 o 
  -2  -3   4      333.87      348.55      5.43 o 
  -1  -3   4      383.83      340.92      6.42 o 
   0  -3   4     2087.03     2125.19     29.11 o 
   1  -3   4     6567.68     7256.73     93.68 o 
   2  -3   4     3717.50     3979.20     52.93 o 
   3  -3   4      166.16      222.43      6.00 o 
   4  -3   4      197.12      264.06     11.45 o 
   5  -3   4      393.38      332.67     11.15 o 
   6  -3   4      399.75      364.88     12.45 o 
   7  -3   4      134.44      153.16      9.20 o 
   8  -3   4        0.95       -1.39      5.40 o 
   9  -3   4       85.60       98.21     27.97 o 
  10  -3   4       85.17       78.57     10.55 o 
 -12  -2   4      200.27      216.87     18.80 o 
 -11  -2   4        0.48        6.42      9.63 o 
 -10  -2   4        3.59       -0.92      8.71 o 
  -9  -2   4      258.63      268.20     11.29 o 
  -8  -2   4      574.64      623.64     12.64 o 
  -7  -2   4      112.93      116.23      5.44 o 
  -6  -2   4       29.24        7.45      5.48 o 
  -5  -2   4        2.64        3.01      2.00 o 
  -4  -2   4    11467.60    11165.67    142.90 o 
  -3  -2   4      328.36      368.15      6.68 o 
  -2  -2   4     9871.78    10249.33    109.05 o 
  -1  -2   4       45.88       65.85      3.79 o 
   0  -2   4    14440.94    14559.88    184.78 o 
   1  -2   4     9516.23     9831.34    152.51 o 
   2  -2   4       11.47       37.01      4.62 o 
   3  -2   4     2680.67     2911.80     53.04 o 
   4  -2   4      126.64      121.52      4.76 o 
   5  -2   4     2386.39     2412.96     44.93 o 
   6  -2   4      407.34      492.44     14.25 o 
   7  -2   4      593.75      608.54     16.85 o 
   8  -2   4        0.78        2.95      5.07 o 
   9  -2   4      158.19      157.64      9.85 o 
  10  -2   4       91.05      114.12      9.79 o 
 -11  -1   4       95.20      125.63     14.67 o 
 -10  -1   4       75.00       74.73     11.46 o 
  -9  -1   4      519.77      577.34     29.34 o 
  -8  -1   4      224.68      186.57     23.14 o 
  -7  -1   4     2256.35     2071.85     76.11 o 
  -6  -1   4        0.01        0.75      1.56 o 
  -5  -1   4     3271.05     3166.11    140.01 o 
  -4  -1   4      551.09      684.32     11.18 o 
  -3  -1   4     1394.07     1345.07     19.04 o 
  -2  -1   4      199.45      230.23     10.36 o 
  -1  -1   4      291.62      362.65     11.46 o 
   0  -1   4      178.56      325.50      8.10 o 
   1  -1   4    32673.85    34660.02    441.85 o 
   2  -1   4      107.11      123.37      6.47 o 
   3  -1   4     2265.65     2302.61     32.84 o 
   4  -1   4      161.40      175.72      5.24 o 
   5  -1   4      964.14     1077.23     17.17 o 
   6  -1   4      615.38      538.81     14.25 o 
   7  -1   4      187.22      172.89     14.21 o 
   8  -1   4       18.42       34.94      5.99 o 
   9  -1   4        9.61       -4.54      5.28 o 
  10  -1   4      263.59      296.11     13.93 o 
  11  -1   4       77.96       82.97      9.88 o 
 -11   0   4      259.32      243.46     18.80 o 
 -10   0   4      325.82      290.98     12.96 o 
  -9   0   4        0.14        3.44      5.19 o 
  -8   0   4      555.04      569.63     20.17 o 
  -7   0   4       22.81       14.47      3.26 o 
  -6   0   4      168.19      156.58      5.42 o 
  -5   0   4      214.78      262.52      6.39 o 
  -4   0   4     4414.01     4396.07     57.97 o 
  -3   0   4      379.91      405.10      7.31 o 
  -2   0   4      243.92      259.81      6.52 o 
  -1   0   4     2410.45     2456.10     40.03 o 
   0   0   4     9108.68    10569.18    166.29 o 
   1   0   4     1035.29     1305.32     22.53 o 
   2   0   4    23203.04    24810.01    324.96 o 
   3   0   4     7869.15     7591.56    118.79 o 
   4   0   4     7696.44     7579.37    143.30 o 
   5   0   4      324.67      349.44     10.21 o 
   6   0   4      426.26      515.96     20.40 o 
   7   0   4     1302.05     1322.79     27.06 o 
   8   0   4      397.39      432.18     13.75 o 
   9   0   4       33.18       37.86      6.32 o 
  10   0   4      108.29      100.02      8.91 o 
  11   0   4      405.67      382.81     16.05 o 
 -11   1   4      148.17      171.60     11.33 o 
 -10   1   4      192.99      218.82     14.44 o 
  -9   1   4      339.93      335.36     13.28 o 
  -8   1   4        1.08       -1.04      5.02 o 
  -7   1   4      254.87      246.29     10.03 o 
  -6   1   4      103.14      106.60      4.65 o 
  -5   1   4       31.33       42.44      2.89 o 
  -4   1   4     1030.96     1123.07     16.91 o 
  -3   1   4     1140.84     1154.67     16.84 o 
  -2   1   4      648.87      744.66     11.29 o 
  -1   1   4     1485.23     1513.22     25.45 o 
   0   1   4       16.25       42.69      3.44 o 
   1   1   4     4546.44     4390.76     70.34 o 
   2   1   4      261.99      260.75      8.03 o 
   3   1   4      361.35      327.60      7.78 o 
   4   1   4      630.10      718.01     11.73 o 
   5   1   4     1684.94     1596.94     23.38 o 
   6   1   4     1320.35     1311.15     20.46 o 
   7   1   4      475.99      417.80      9.77 o 
   8   1   4      899.64      857.58     20.26 o 
   9   1   4      758.14      811.56     26.59 o 
  10   1   4       57.87       66.47     11.69 o 
  11   1   4       15.61       12.25      6.92 o 
 -10   2   4       84.01      132.06     10.05 o 
  -9   2   4      340.20      329.35     13.71 o 
  -8   2   4        4.15        2.42      5.28 o 
  -7   2   4      133.57      112.34      7.46 o 
  -6   2   4       72.86       86.18      6.32 o 
  -5   2   4      268.84      265.78      9.58 o 
  -4   2   4      579.32      542.33      9.65 o 
  -3   2   4     1086.07     1230.49     17.97 o 
  -2   2   4     1691.61     1631.06     30.41 o 
  -1   2   4       66.70       57.30      2.35 o 
   0   2   4    19503.42    18510.91    855.97 o 
   1   2   4    11112.95    12109.63    154.02 o 
   2   2   4     3184.02     3188.85     41.70 o 
   3   2   4      532.73      595.27      9.42 o 
   4   2   4    10656.76    10538.25    135.04 o 
   5   2   4      495.19      516.74      9.79 o 
   6   2   4      486.52      551.79     10.67 o 
   7   2   4        2.38        4.55      2.89 o 
   8   2   4     1134.20     1078.96     18.77 o 
   9   2   4       20.37       15.52      5.67 o 
  10   2   4      170.53      197.71     10.86 o 
  11   2   4      257.21      272.07     30.49 o 
  12   2   4      144.87      159.10     16.05 o 
 -10   3   4      397.59      398.30     15.89 o 
  -9   3   4      132.91      157.92     10.21 o 
  -8   3   4       28.66       41.48      6.64 o 
  -7   3   4       72.48       56.49      6.81 o 
  -6   3   4      355.35      368.41     12.00 o 
  -5   3   4        2.63       12.06      6.88 o 
  -4   3   4       41.20       57.41      2.85 o 
  -3   3   4      947.51      916.94     14.00 o 
  -2   3   4      512.83      455.65      7.95 o 
  -1   3   4     1014.28     1171.21     16.76 o 
   0   3   4     4254.01     4479.11     70.50 o 
   1   3   4      369.40      387.69      8.26 o 
   2   3   4       85.04      101.65      2.40 o 
   3   3   4      800.28      762.06     14.36 o 
   4   3   4      416.66      450.88     10.18 o 
   5   3   4     9998.44    10062.55    158.61 o 
   6   3   4      214.34      217.34     14.90 o 
   7   3   4      219.79      214.55     12.11 o 
   8   3   4       87.76       77.05      5.09 o 
   9   3   4     1314.01     1389.15     23.29 o 
  10   3   4        8.66        2.83      5.48 o 
  11   3   4       85.23       97.20     12.84 o 
  12   3   4       14.20        8.25     10.09 o 
  -9   4   4       66.34       24.77      9.40 o 
  -8   4   4      115.02       77.26      8.11 o 
  -7   4   4       61.19       66.60      7.11 o 
  -6   4   4      140.83      150.69     22.01 o 
  -5   4   4      348.33      336.46     11.18 o 
  -4   4   4      763.16      736.41     16.86 o 
  -3   4   4      487.74      514.88     15.13 o 
  -2   4   4     3258.26     3111.39     41.81 o 
  -1   4   4     1458.92     1532.61     21.69 o 
   0   4   4       76.56      111.88      3.50 o 
   1   4   4     1449.52     1571.08     21.69 o 
   2   4   4      243.11      216.72     11.69 o 
   3   4   4     1528.23     1566.47     18.22 o 
   4   4   4     2630.48     2501.78     43.39 o 
   5   4   4      103.32       99.01      4.29 o 
   6   4   4     1174.85     1116.44     17.62 o 
   7   4   4       59.20       70.44      5.26 o 
   8   4   4     1201.10     1153.73     19.38 o 
   9   4   4       44.96       32.68      4.55 o 
  10   4   4      184.54      174.34     10.03 o 
  11   4   4      206.08      205.86     16.05 o 
  12   4   4      182.68      188.44     17.42 o 
  -9   5   4       40.71       62.60      8.75 o 
  -8   5   4        0.35       -7.77      5.67 o 
  -7   5   4      328.72      340.78     13.29 o 
  -6   5   4      636.09      537.75     15.89 o 
  -5   5   4       18.21       26.93      5.16 o 
  -4   5   4       36.55       43.46      7.34 o 
  -3   5   4     3006.15     3096.02     53.00 o 
  -2   5   4     1553.13     1437.25     21.19 o 
  -1   5   4        7.95        1.09      1.82 o 
   0   5   4     4152.70     4101.88     54.17 o 
   1   5   4     3546.47     3602.08     47.63 o 
   2   5   4     7616.02     7782.99    122.96 o 
   3   5   4     1173.80     1165.01     14.35 o 
   4   5   4      279.56      291.48      5.31 o 
   5   5   4     5376.70     5268.59     69.40 o 
   6   5   4      166.13      138.20      6.22 o 
   7   5   4       23.14       27.57      3.36 o 
   8   5   4      417.92      411.11      9.89 o 
   9   5   4      528.06      492.33     15.07 o 
  10   5   4      370.25      372.81     17.19 o 
  11   5   4       14.54       11.58     11.92 o 
  12   5   4        3.87        9.63     11.46 o 
  -8   6   4        0.67       -0.42      6.27 o 
  -7   6   4        7.01        1.83      5.84 o 
  -6   6   4      228.80      305.30     12.48 o 
  -5   6   4      390.48      306.14     20.17 o 
  -4   6   4       46.36       44.75     11.69 o 
  -3   6   4     1359.99     1351.98     26.91 o 
  -2   6   4       16.94       18.52      4.04 o 
  -1   6   4       93.88      124.27      4.65 o 
   0   6   4      585.22      695.45     20.66 o 
   1   6   4     4843.84     5186.86     82.99 o 
   2   6   4     3647.84     3870.45     63.35 o 
   3   6   4     2913.65     3137.70     35.46 o 
   4   6   4     2844.41     2880.49     32.84 o 
   5   6   4      493.84      577.89      8.82 o 
   6   6   4     1293.33     1308.00     20.12 o 
   7   6   4      770.79      771.55     23.84 o 
   8   6   4      740.55      685.79     17.34 o 
   9   6   4      966.53      966.92     32.78 o 
  10   6   4      369.03      428.96     15.07 o 
  11   6   4      180.38      193.45     11.01 o 
  12   6   4      404.91      422.35     16.82 o 
  -7   7   4       68.69      112.30      9.71 o 
  -6   7   4      134.56      102.59      8.59 o 
  -5   7   4      416.04      524.22     16.69 o 
  -4   7   4        8.12        1.58      5.02 o 
  -3   7   4      231.91      236.37     16.96 o 
  -2   7   4     2290.65     2123.83     59.83 o 
  -1   7   4      512.12      510.45     13.60 o 
   0   7   4     1514.45     1479.60     22.23 o 
   1   7   4      875.20      777.98     39.14 o 
   2   7   4     5914.14     6059.15     97.70 o 
   3   7   4       16.99        5.54      3.36 o 
   4   7   4      957.97      943.03     12.80 o 
   5   7   4     1727.97     1695.57     20.84 o 
   6   7   4     2571.55     2503.54     44.53 o 
   7   7   4      306.83      312.55     17.65 o 
   8   7   4      377.81      423.03     13.78 o 
   9   7   4     1189.18     1191.64     26.58 o 
  10   7   4      931.35      953.78     23.67 o 
  11   7   4       24.97       20.29      6.96 o 
  12   7   4       93.68       81.79      9.40 o 
  -7   8   4        1.76       -4.69      6.64 o 
  -6   8   4       40.37      120.78      9.56 o 
  -5   8   4      155.97      151.28      9.88 o 
  -4   8   4      138.88      139.20      9.24 o 
  -3   8   4      203.00      180.70     10.77 o 
  -2   8   4      497.22      531.07     15.07 o 
  -1   8   4      832.69      821.46     21.55 o 
   0   8   4      250.33      265.96      7.46 o 
   1   8   4      190.37      183.07      6.78 o 
   2   8   4      725.48      633.15     16.76 o 
   3   8   4     2415.37     2576.33     36.33 o 
   4   8   4     1003.83     1046.16     14.23 o 
   5   8   4       57.97       51.76      3.95 o 
   6   8   4     1363.83     1404.87     21.78 o 
   7   8   4      687.23      650.19     16.64 o 
   8   8   4       17.43       26.22      5.61 o 
   9   8   4      810.88      824.67     21.04 o 
  10   8   4      206.66      220.66     11.92 o 
  11   8   4      617.72      623.50     28.89 o 
  12   8   4      536.81      564.93     20.63 o 
  -6   9   4       66.32       35.20      7.94 o 
  -5   9   4      165.54      232.61     12.45 o 
  -4   9   4      164.64      180.50     14.67 o 
  -3   9   4      196.59      172.21      9.71 o 
  -2   9   4        7.68        5.06      5.16 o 
  -1   9   4      120.11       73.40      6.64 o 
   0   9   4       88.41       73.07     11.46 o 
   1   9   4      309.96      283.96      8.01 o 
   2   9   4     1386.74     1403.77     22.13 o 
   3   9   4       95.03       77.98      4.59 o 
   4   9   4      694.00      720.91     13.50 o 
   5   9   4      243.83      247.97     15.22 o 
   6   9   4     1155.08     1165.29     32.91 o 
   7   9   4      449.25      432.49     13.71 o 
   8   9   4      571.56      545.88     16.03 o 
   9   9   4      641.80      627.13     18.15 o 
  10   9   4      166.42      191.43     11.02 o 
  11   9   4       12.81       18.13     13.98 o 
  12   9   4       54.49       44.33      8.59 o 
  -5  10   4      155.26      117.78     10.70 o 
  -4  10   4      130.66      112.25     12.15 o 
  -3  10   4       79.74       94.07      8.43 o 
  -2  10   4       95.42      175.38     10.21 o 
  -1  10   4      699.41      661.25     18.15 o 
   0  10   4      250.67      249.89     10.21 o 
   1  10   4      151.13      135.79      7.78 o 
   2  10   4       77.42       80.54      6.13 o 
   3  10   4     1354.97     1343.32     26.60 o 
   4  10   4        6.39        0.05      3.35 o 
   5  10   4       55.25       58.06      5.15 o 
   6  10   4      162.86      173.60      6.99 o 
   7  10   4      100.62      100.92      6.82 o 
   8  10   4      367.47      375.73     13.75 o 
   9  10   4       85.15       67.27      7.79 o 
  10  10   4       60.15       77.63      8.26 o 
  11  10   4      327.04      321.52     15.07 o 
  -3  11   4        0.42        1.67      6.59 o 
  -2  11   4      223.44      124.83      9.56 o 
  -1  11   4      298.70      348.48     13.28 o 
   0  11   4      170.42      171.51      9.73 o 
   1  11   4       13.45       10.23      5.02 o 
   2  11   4      349.78      311.98     11.29 o 
   3  11   4      369.74      405.58     13.78 o 
   4  11   4      331.22      347.32      9.85 o 
   5  11   4       35.68       31.48      4.48 o 
   6  11   4      211.36      227.15      8.60 o 
   7  11   4       60.56       53.34      5.66 o 
   8  11   4      331.10      350.27     19.03 o 
   9  11   4       87.48       72.90      8.11 o 
  10  11   4       96.98      111.41      9.56 o 
  11  11   4       14.27       15.26      7.61 o 
  -2  12   4        6.56       21.64      7.61 o 
  -1  12   4      213.61      176.65     14.90 o 
   0  12   4      259.89      250.18     11.83 o 
   1  12   4        0.65       11.00      7.79 o 
   2  12   4        7.53       18.34      8.25 o 
   3  12   4      668.17      661.61     18.32 o 
   4  12   4        0.98       -0.86      5.96 o 
   5  12   4        4.89       -0.65      4.29 o 
   6  12   4      137.10      120.97      6.79 o 
   7  12   4      931.51      943.81     24.59 o 
   8  12   4       76.46       77.70      6.43 o 
   9  12   4        0.04       -9.87      8.94 o 
  10  12   4        0.86       -4.95      7.34 o 
   0  13   4      185.33      232.46     17.88 o 
   1  13   4       99.89       61.90     11.00 o 
   2  13   4       15.55       30.72     10.09 o 
   3  13   4       67.62      102.24     12.84 o 
   4  13   4      229.16      236.74      9.95 o 
   5  13   4        8.38       -2.14      4.72 o 
   6  13   4       55.73       63.19      6.37 o 
   7  13   4      102.88      100.71      7.07 o 
   8  13   4      319.35      326.46     11.13 o 
   9  13   4        0.02        0.46      6.48 o 
   2  14   4       18.44        1.38      9.17 o 
   3  14   4      157.85      133.88     14.21 o 
   4  14   4      131.45      107.32      9.20 o 
   5  14   4       38.45       42.94      6.50 o 
   6  14   4        1.54       -1.99      5.44 o 
   7  14   4      127.53      154.24      8.61 o 
   8  14   4      217.30      243.48     10.50 o 
  -5 -13   5       25.45       28.60      6.42 o 
  -4 -13   5       83.38       87.80     10.09 o 
  -8 -12   5       66.15       62.19      8.43 o 
  -7 -12   5      120.87      129.52      7.99 o 
  -6 -12   5       54.37       64.71      6.39 o 
  -5 -12   5        6.52        6.63      5.36 o 
  -4 -12   5      189.89      203.10      8.97 o 
  -3 -12   5      142.57      177.10     10.97 o 
  -2 -12   5       17.91        3.67      9.17 o 
  -1 -12   5       41.52       33.47     10.55 o 
   0 -12   5      133.49      159.56     15.59 o 
  -9 -11   5      100.39      105.60      9.88 o 
  -8 -11   5       87.12       93.02     26.36 o 
  -7 -11   5      116.17      114.73      7.14 o 
  -6 -11   5       40.43       35.20      5.44 o 
  -5 -11   5        0.75       -0.98      4.32 o 
  -4 -11   5       96.88      110.89      8.20 o 
  -3 -11   5      307.39      352.61     11.23 o 
  -2 -11   5       11.17       11.46      9.17 o 
  -1 -11   5       15.44       28.43      9.17 o 
   0 -11   5      246.69      199.90     15.59 o 
   1 -11   5      293.77      325.99     19.72 o 
   2 -11   5       65.31       85.60      9.66 o 
 -10 -10   5      395.37      396.26     16.20 o 
  -9 -10   5        0.21       -3.90      5.84 o 
  -8 -10   5      137.12      137.91      9.56 o 
  -7 -10   5       31.66       42.36      5.59 o 
  -6 -10   5      522.05      504.83     25.29 o 
  -5 -10   5       23.15       23.98      6.34 o 
  -4 -10   5      291.34      312.78      9.85 o 
  -3 -10   5      269.28      303.75      9.84 o 
  -2 -10   5      687.73      636.93     17.51 o 
  -1 -10   5       55.11       57.77      9.63 o 
   0 -10   5        9.20       31.64      8.71 o 
   1 -10   5       83.17      112.47     13.30 o 
   2 -10   5       15.58        8.94      6.59 o 
   3 -10   5       66.33       68.27      8.88 o 
 -11  -9   5      246.46      255.44     13.45 o 
 -10  -9   5        2.72        9.63      6.81 o 
  -9  -9   5        7.15       11.28      6.88 o 
  -8  -9   5       58.37       66.98      8.48 o 
  -7  -9   5     2250.33     2203.03     50.89 o 
  -6  -9   5      135.40      115.04      6.32 o 
  -5  -9   5       13.03        8.82      3.92 o 
  -4  -9   5      386.35      371.33     11.77 o 
  -3  -9   5     1157.29     1250.59     20.82 o 
  -2  -9   5        6.67       -0.27      4.81 o 
  -1  -9   5       51.62       35.76      7.79 o 
   0  -9   5      130.70      101.92      7.46 o 
   1  -9   5      172.00      203.19     19.03 o 
   2  -9   5       33.10       35.64      7.13 o 
   3  -9   5        4.75       16.68      6.83 o 
   4  -9   5      136.55      123.79     10.21 o 
 -11  -8   5       29.07       41.50      8.11 o 
 -10  -8   5      641.85      663.13     19.77 o 
  -9  -8   5       93.34      106.91      8.59 o 
  -8  -8   5      145.64      195.92     14.21 o 
  -7  -8   5        2.57       -3.74      5.02 o 
  -6  -8   5     1054.65      951.59     17.20 o 
  -5  -8   5        3.93       -1.52      3.23 o 
  -4  -8   5       97.21       93.81      5.25 o 
  -3  -8   5       11.18        5.08      3.42 o 
  -2  -8   5     1955.49     1875.76     35.50 o 
  -1  -8   5       22.34       31.84      3.88 o 
   0  -8   5       34.53       30.10      3.95 o 
   1  -8   5      723.87      729.35     34.62 o 
   2  -8   5      226.29      217.96     10.53 o 
   3  -8   5       12.10        1.78      5.81 o 
   4  -8   5      155.59      217.65     11.66 o 
   5  -8   5       41.57       61.32     10.09 o 
   6  -8   5       88.37       75.41     12.15 o 
 -11  -7   5      268.73      273.83     13.75 o 
 -10  -7   5      105.44      131.54      9.73 o 
  -9  -7   5      232.33      232.72     16.51 o 
  -8  -7   5      518.54      420.41     14.10 o 
  -7  -7   5     2533.46     2422.01     45.20 o 
  -6  -7   5      225.32      179.22      9.24 o 
  -5  -7   5     1579.62     1472.17     22.78 o 
  -4  -7   5        0.33       -4.33      2.89 o 
  -3  -7   5     3604.46     3601.49     47.98 o 
  -2  -7   5      429.04      369.26      8.83 o 
  -1  -7   5      582.39      554.81     11.20 o 
   0  -7   5       59.82       46.34      3.88 o 
   1  -7   5      353.15      372.99     26.36 o 
   2  -7   5      339.24      335.65     12.13 o 
   3  -7   5      196.10      175.57     15.36 o 
   4  -7   5      135.18      110.28      8.26 o 
   5  -7   5       72.81       95.06      8.55 o 
   6  -7   5       68.44       94.60      9.20 o 
   7  -7   5        0.15       -1.20      6.92 o 
 -12  -6   5       19.19       26.87      8.26 o 
 -11  -6   5       30.06       24.76      7.57 o 
 -10  -6   5      602.95      559.58     17.47 o 
  -9  -6   5     1024.64      980.56     25.90 o 
  -8  -6   5       88.14       98.74      7.46 o 
  -7  -6   5      244.62      216.88     10.03 o 
  -6  -6   5     2734.82     2589.36     46.66 o 
  -5  -6   5        9.38        6.65      2.89 o 
  -4  -6   5      113.32       89.03      4.45 o 
  -3  -6   5       75.85       84.58      5.49 o 
  -2  -6   5     7817.00     7885.60    102.75 o 
  -1  -6   5     1315.91     1324.33     20.46 o 
   0  -6   5      227.23      251.02      8.94 o 
   1  -6   5       14.44       20.78      3.22 o 
   2  -6   5     3343.77     3268.73     56.40 o 
   3  -6   5      266.95      275.09     11.01 o 
   4  -6   5       95.21      114.86     12.15 o 
   5  -6   5       25.82       37.48      6.32 o 
   6  -6   5      398.12      361.47     14.08 o 
   7  -6   5        1.32       14.75      6.83 o 
 -12  -5   5      310.10      346.16     22.92 o 
 -11  -5   5       83.32       63.06      8.35 o 
 -10  -5   5      109.50       92.39      9.40 o 
  -9  -5   5       17.21       17.91      6.13 o 
  -8  -5   5     1284.48     1234.49     26.58 o 
  -7  -5   5      387.66      354.99     11.83 o 
  -6  -5   5        2.79        4.64      3.90 o 
  -5  -5   5     1978.98     1776.66     33.05 o 
  -4  -5   5      143.90      111.67      4.82 o 
  -3  -5   5     1242.28     1204.42     15.36 o 
  -2  -5   5     1574.16     1460.75     18.14 o 
  -1  -5   5      557.37      576.47     10.56 o 
   0  -5   5        5.82        7.92      3.38 o 
   1  -5   5     2703.09     2924.87     40.67 o 
   2  -5   5      369.12      314.24      8.06 o 
   3  -5   5     1149.60     1091.71     22.99 o 
   4  -5   5      318.71      300.65     17.19 o 
   5  -5   5      148.09      180.54     10.03 o 
   6  -5   5      421.48      482.01     28.66 o 
   7  -5   5      210.81      155.78     10.44 o 
   8  -5   5       12.63       -1.92      6.64 o 
 -12  -4   5       10.00       12.38     11.46 o 
 -11  -4   5      323.69      375.51     22.47 o 
 -10  -4   5      494.55      448.24     15.60 o 
  -9  -4   5      685.18      656.54     35.30 o 
  -8  -4   5       74.36       58.17      8.71 o 
  -7  -4   5     1460.94     1451.16     29.01 o 
  -6  -4   5      849.43      713.50     23.15 o 
  -5  -4   5      209.36      194.53     14.30 o 
  -4  -4   5      104.61      123.45      5.38 o 
  -3  -4   5      607.14      662.62      9.77 o 
  -2  -4   5     1184.63     1074.79     13.62 o 
  -1  -4   5     2029.28     2076.99     28.92 o 
   0  -4   5     1417.05     1601.73     25.23 o 
   1  -4   5     1943.69     2075.81     29.38 o 
   2  -4   5     3095.43     3069.11     42.17 o 
   3  -4   5        5.57       -1.45      2.41 o 
   4  -4   5       40.78       33.38      6.42 o 
   5  -4   5      323.56      333.33     11.94 o 
   6  -4   5      340.00      338.78     14.21 o 
   7  -4   5      234.23      221.47     11.01 o 
   8  -4   5        5.19       15.37      6.59 o 
   9  -4   5       48.58       56.97      8.55 o 
 -12  -3   5      245.14      228.79     19.26 o 
 -11  -3   5       21.59       19.72     10.55 o 
 -10  -3   5       47.47       50.89     11.00 o 
  -9  -3   5      179.39      161.87      9.01 o 
  -8  -3   5      642.53      622.73     31.64 o 
  -7  -3   5       30.40       22.74      4.73 o 
  -6  -3   5        0.01       -0.99      2.37 o 
  -5  -3   5      450.05      429.10      8.36 o 
  -4  -3   5     4612.63     4613.19     60.84 o 
  -3  -3   5     1466.13     1315.26     15.89 o 
  -2  -3   5      118.83      151.75      3.45 o 
  -1  -3   5      354.35      322.94      8.82 o 
   0  -3   5     1704.05     1606.81     22.75 o 
   1  -3   5     6669.78     7481.13    117.50 o 
   2  -3   5     2032.39     2372.61     43.20 o 
   3  -3   5      693.10      663.78     11.93 o 
   4  -3   5       82.75       93.47      4.48 o 
   5  -3   5      837.56      886.22     20.03 o 
   6  -3   5      508.63      502.78     15.01 o 
   7  -3   5       62.17       50.94      6.83 o 
   8  -3   5       10.07       -0.71      7.34 o 
   9  -3   5      376.60      387.87     33.47 o 
 -11  -2   5      132.96      111.41     14.21 o 
 -10  -2   5      175.72      185.69     15.59 o 
  -9  -2   5      930.88      983.69     22.91 o 
  -8  -2   5      258.30      235.15      7.71 o 
  -7  -2   5     1008.51     1072.43     20.75 o 
  -6  -2   5      206.40      153.68      5.36 o 
  -5  -2   5     4414.91     4299.50     57.33 o 
  -4  -2   5       47.07       59.77      3.15 o 
  -3  -2   5     2091.58     2049.62     28.12 o 
  -2  -2   5       68.86      103.04      2.74 o 
  -1  -2   5     8757.01     8676.15     92.60 o 
   0  -2   5      212.14      201.71      5.40 o 
   1  -2   5     2532.61     2445.81     32.98 o 
   2  -2   5     4695.17     4986.26     65.35 o 
   3  -2   5       54.10      103.32      8.25 o 
   4  -2   5       53.70       56.95      4.52 o 
   5  -2   5       49.33       51.46      3.90 o 
   6  -2   5      694.41      795.26     19.10 o 
   7  -2   5      143.05      134.02      8.94 o 
   8  -2   5      152.63      187.86     10.12 o 
   9  -2   5        9.25       10.55      9.40 o 
  10  -2   5      216.65      188.21     11.62 o 
 -11  -1   5        5.32       -6.88      8.71 o 
 -10  -1   5       13.44        6.42      8.71 o 
  -9  -1   5       59.68       55.94     11.00 o 
  -8  -1   5      119.31      133.18     13.07 o 
  -7  -1   5      295.39      313.89     10.57 o 
  -6  -1   5       23.79       18.38      2.58 o 
  -5  -1   5      316.05      280.35      7.62 o 
  -4  -1   5     3357.07     3354.09     44.99 o 
  -3  -1   5     1934.00     1892.42     26.11 o 
  -2  -1   5     1968.40     2129.24     30.04 o 
  -1  -1   5    16887.96    16986.64    266.46 o 
   0  -1   5       15.97       51.72      2.29 o 
   1  -1   5     3711.02     4236.22     55.11 o 
   2  -1   5     3624.13     3796.44     60.76 o 
   3  -1   5      936.68      891.78     14.01 o 
   4  -1   5     4197.19     4333.58     59.89 o 
   5  -1   5      377.16      413.97      8.84 o 
   6  -1   5      401.89      435.96     12.78 o 
   7  -1   5     1074.42     1014.32     22.81 o 
   8  -1   5       24.86        9.40      9.17 o 
   9  -1   5      371.91      378.92     14.25 o 
  10  -1   5       67.50       89.08      8.68 o 
 -11   0   5      150.27      168.27     16.05 o 
 -10   0   5      376.35      372.31     14.62 o 
  -9   0   5      235.33      243.43     11.69 o 
  -8   0   5       55.38       46.99      6.65 o 
  -7   0   5     2655.02     2805.98     44.20 o 
  -6   0   5      379.44      388.11      8.81 o 
  -5   0   5      125.42      133.88      7.02 o 
  -4   0   5      441.93      511.63      9.24 o 
  -3   0   5      765.46      705.01     11.29 o 
  -2   0   5       66.11       39.50      2.16 o 
  -1   0   5    20588.11    19939.07    398.75 o 
   0   0   5    11954.25    12339.72    194.17 o 
   1   0   5    28349.27    28659.47    364.19 o 
   2   0   5     5198.14     5935.15     76.72 o 
   3   0   5     1718.52     1608.78     27.68 o 
   4   0   5     3865.51     3948.38     52.75 o 
   5   0   5       97.02      119.50      5.58 o 
   6   0   5     2928.14     3053.75     42.69 o 
   7   0   5       90.51      108.76      7.13 o 
   8   0   5      523.95      482.87     14.75 o 
   9   0   5      102.41      110.60      8.35 o 
  10   0   5      272.55      264.64     21.32 o 
  11   0   5       11.47       11.34      7.44 o 
 -11   1   5       52.81       65.11      9.20 o 
 -10   1   5      139.12      139.83      9.88 o 
  -9   1   5       62.13       83.83      9.63 o 
  -8   1   5      181.24      185.75      9.71 o 
  -7   1   5       39.65       40.20      6.19 o 
  -6   1   5      593.34      548.73     10.81 o 
  -5   1   5        2.41        5.21      3.28 o 
  -4   1   5     6977.34     6559.50     85.41 o 
  -3   1   5       13.96       15.16      2.08 o 
  -2   1   5     1274.09     1212.78     17.29 o 
  -1   1   5     2527.97     2543.59    171.64 o 
   0   1   5     2578.41     2606.38     42.78 o 
   1   1   5      936.33     1040.63     18.64 o 
   2   1   5     4066.86     4798.27     62.16 o 
   3   1   5       91.81       97.79      3.57 o 
   4   1   5     2105.82     2097.20     29.10 o 
   5   1   5       61.66       53.46      3.33 o 
   6   1   5      331.39      363.37      8.61 o 
   7   1   5      868.97      974.79     17.00 o 
   8   1   5     1357.55     1326.24     27.71 o 
   9   1   5       67.99       49.03      6.64 o 
  10   1   5        6.63        5.26      5.48 o 
  11   1   5      160.54      193.46     11.51 o 
 -10   2   5      249.13      216.76     12.64 o 
  -9   2   5        0.80        0.69      5.84 o 
  -8   2   5        1.99       -3.62     10.32 o 
  -7   2   5      403.97      388.48     12.96 o 
  -6   2   5      267.78      219.91      9.24 o 
  -5   2   5       24.35       21.55      2.61 o 
  -4   2   5      716.93      679.94     11.57 o 
  -3   2   5      462.57      403.92     11.34 o 
  -2   2   5     1072.58      979.82     14.55 o 
  -1   2   5       51.88       89.48      8.48 o 
   0   2   5     2151.36     2369.02     31.37 o 
   1   2   5    10758.35    11279.69    177.64 o 
   2   2   5      214.99      188.39      5.67 o 
   3   2   5      872.59      908.03     16.69 o 
   4   2   5     2562.45     2712.77     36.77 o 
   5   2   5     3288.74     3280.34     44.54 o 
   6   2   5      217.14      168.58      5.81 o 
   7   2   5      686.37      674.34     12.97 o 
   8   2   5      112.07       99.28      5.51 o 
   9   2   5      484.95      477.55     14.91 o 
  10   2   5       25.17       39.13      9.63 o 
  11   2   5       99.91      106.67      9.24 o 
  12   2   5       28.12       15.59     10.55 o 
 -10   3   5      190.18      230.08     12.97 o 
  -9   3   5      102.82       70.19     10.09 o 
  -8   3   5       33.34       23.35     12.61 o 
  -7   3   5        1.74        5.04      5.19 o 
  -6   3   5      270.99      268.84     10.86 o 
  -5   3   5      996.36     1030.70     21.71 o 
  -4   3   5      785.63      714.61     19.63 o 
  -3   3   5       32.46       58.55      3.06 o 
  -2   3   5     1901.30     1752.92     24.52 o 
  -1   3   5      288.32      325.18      6.62 o 
   0   3   5     1622.87     1644.66     28.04 o 
   1   3   5     4241.40     4567.69     59.16 o 
   2   3   5        9.33        6.95      0.93 o 
   3   3   5     2564.07     2588.87     34.73 o 
   4   3   5     5232.40     5037.77     75.61 o 
   5   3   5       65.76       66.51      3.88 o 
   6   3   5      181.41      195.48     10.44 o 
   7   3   5       91.11      110.55      5.03 o 
   8   3   5      572.90      588.90     12.52 o 
   9   3   5        0.04       -5.53      3.69 o 
  10   3   5      232.51      216.22     10.70 o 
  11   3   5      353.15      369.55     21.09 o 
  12   3   5      200.80      201.28     17.42 o 
  -9   4   5        0.26        4.56      6.59 o 
  -8   4   5       51.00       59.16      9.40 o 
  -7   4   5      182.36      178.64     17.19 o 
  -6   4   5     1297.60     1174.16     25.45 o 
  -5   4   5        0.59        0.37      4.37 o 
  -4   4   5        0.00       -1.64      4.13 o 
  -3   4   5     1411.29     1410.51     20.74 o 
  -2   4   5     3196.31     3394.01     45.52 o 
  -1   4   5      930.18     1060.70     15.87 o 
   0   4   5      133.30      145.98     11.41 o 
   1   4   5     3142.96     2971.03     48.94 o 
   2   4   5       49.45       63.48      3.67 o 
   3   4   5     1032.10      962.63     13.70 o 
   4   4   5      369.21      417.58      9.85 o 
   5   4   5     3669.65     3141.01    130.69 o 
   6   4   5        1.47        5.29      2.43 o 
   7   4   5      783.27      648.09     46.09 o 
   8   4   5      272.62      255.52     12.38 o 
   9   4   5      616.49      602.63     16.69 o 
  10   4   5        0.95       -4.58      5.28 o 
  11   4   5      118.14      108.20     12.84 o 
  12   4   5       48.53       63.73     12.38 o 
  -9   5   5      142.28      122.57     10.53 o 
  -8   5   5        0.86       -2.11      6.46 o 
  -7   5   5       71.01       73.05     16.28 o 
  -6   5   5       97.10      103.48      7.78 o 
  -5   5   5      575.79      514.43     14.91 o 
  -4   5   5      380.18      379.33     11.83 o 
  -3   5   5     1707.57     1760.91     32.42 o 
  -2   5   5      851.42      915.16     21.40 o 
  -1   5   5       56.50       71.80      3.49 o 
   0   5   5     5097.10     5387.26     70.39 o 
   1   5   5     2297.91     2156.50     29.64 o 
   2   5   5       10.59        8.71      1.82 o 
   3   5   5      400.60      331.76     13.03 o 
   4   5   5      874.40      809.67     10.86 o 
   5   5   5      327.64      323.92      7.33 o 
   6   5   5      952.51     1029.99     16.55 o 
   7   5   5      193.29      192.70     12.94 o 
   8   5   5      628.82      660.23     13.24 o 
   9   5   5       96.02      116.72      8.11 o 
  10   5   5      280.72      294.45     12.63 o 
  11   5   5       39.74       42.71      7.13 o 
  12   5   5      183.21      202.65     16.51 o 
  -8   6   5       44.77       29.90      7.70 o 
  -7   6   5       10.50        4.40      5.61 o 
  -6   6   5      315.92      228.39     11.33 o 
  -5   6   5       59.26       99.18      7.61 o 
  -4   6   5        9.09        2.68      4.37 o 
  -3   6   5      848.55      896.61     20.86 o 
  -2   6   5      711.65      714.80     18.34 o 
  -1   6   5       23.96        9.04      3.39 o 
   0   6   5      825.37      913.65     14.72 o 
   1   6   5     4740.92     4655.66    105.91 o 
   2   6   5     6491.37     6740.99    251.42 o 
   3   6   5     1041.51     1001.15     12.97 o 
   4   6   5     1864.93     2085.13     24.53 o 
   5   6   5     5989.96     5984.66     78.65 o 
   6   6   5      612.72      642.02     13.76 o 
   7   6   5       16.18       20.05      3.28 o 
   8   6   5      162.22      157.89     19.03 o 
   9   6   5     1844.25     1876.31     36.96 o 
  10   6   5      637.11      614.24     18.15 o 
  11   6   5       12.98        2.56     12.38 o 
  12   6   5       37.14       48.87      8.59 o 
  -7   7   5        9.60        0.92      6.48 o 
  -6   7   5       25.44       46.12      9.63 o 
  -5   7   5      277.28      213.06     11.92 o 
  -4   7   5       10.17       -3.76      8.25 o 
  -3   7   5      446.37      401.88     12.96 o 
  -2   7   5     1686.77     1853.49     34.85 o 
  -1   7   5     7827.31     7767.50    101.55 o 
   0   7   5       85.38       79.53      6.00 o 
   1   7   5      341.68      283.71      8.59 o 
   2   7   5     2841.72     2863.97     48.45 o 
   3   7   5      852.92      807.63     13.56 o 
   4   7   5     1134.96     1211.00     15.76 o 
   5   7   5      298.92      288.33      6.29 o 
   6   7   5     3244.53     3125.56     43.25 o 
   7   7   5     2272.26     2254.18     41.29 o 
   8   7   5      716.63      655.75     17.15 o 
   9   7   5        4.07       -7.53      5.02 o 
  10   7   5     1174.85     1128.66     26.10 o 
  11   7   5      219.82      198.05     34.39 o 
  12   7   5      313.63      297.33     14.42 o 
  -7   8   5        0.01       -2.17      7.25 o 
  -6   8   5      113.76       54.31      7.76 o 
  -5   8   5       95.54      164.03     10.36 o 
  -4   8   5       97.83       89.10      8.02 o 
  -3   8   5      352.59      340.03     12.32 o 
  -2   8   5      837.55      798.70     19.29 o 
  -1   8   5        1.77       -7.58      5.73 o 
   0   8   5        6.44        5.16      2.89 o 
   1   8   5      922.10      922.18     15.53 o 
   2   8   5     1912.58     1882.25     34.19 o 
   3   8   5      925.60      878.07     18.79 o 
   4   8   5      138.79      160.17      5.00 o 
   5   8   5      805.19      810.08     11.89 o 
   6   8   5     1794.66     1669.69     24.94 o 
   7   8   5      416.31      370.60     15.36 o 
   8   8   5      152.15      182.43      9.73 o 
   9   8   5     1743.08     1660.01     52.96 o 
  10   8   5      383.01      351.00     14.42 o 
  11   8   5       70.82       57.62      8.59 o 
  12   8   5       22.60       25.46     19.26 o 
  -6   9   5       14.29       63.72      9.06 o 
  -5   9   5      199.92      114.88      9.56 o 
  -4   9   5       11.80       25.28      6.46 o 
  -3   9   5      123.18      158.06      9.39 o 
  -2   9   5       11.34       -1.34      4.69 o 
  -1   9   5       15.44       26.89      5.48 o 
   0   9   5        4.38       -4.92      3.72 o 
   1   9   5       14.41       18.24      3.70 o 
   2   9   5      731.68      777.02     14.29 o 
   3   9   5     1465.35     1426.96     22.37 o 
   4   9   5        2.40        3.03      2.55 o 
   5   9   5        1.97       -3.97      2.76 o 
   6   9   5      218.42      205.64     16.37 o 
   7   9   5     1304.51     1309.12     27.51 o 
   8   9   5      415.91      356.40     13.10 o 
   9   9   5       11.52       18.57      9.17 o 
  10   9   5      676.43      668.76     19.27 o 
  11   9   5      170.36      170.14     11.01 o 
  12   9   5       52.93       39.44      8.26 o 
  -5  10   5       97.54      144.88     11.01 o 
  -4  10   5      216.55      244.43     15.82 o 
  -3  10   5       36.95       19.91      6.59 o 
  -2  10   5       65.26       44.27      6.92 o 
  -1  10   5      415.35      475.27     15.07 o 
   0  10   5      192.71      195.95      9.88 o 
   1  10   5       87.05       71.80      9.17 o 
   2  10   5      425.37      397.67     12.13 o 
   3  10   5      248.17      230.58      7.68 o 
   4  10   5      545.89      563.18     12.13 o 
   5  10   5        3.70        6.42      4.32 o 
   6  10   5      243.00      217.35      7.80 o 
   7  10   5      213.73      190.53      7.53 o 
   8  10   5        9.51        7.81      5.73 o 
   9  10   5      735.17      812.75     38.05 o 
  10  10   5       89.75       75.89      8.43 o 
  11  10   5      143.76      131.94     11.69 o 
  -4  11   5       73.78      100.80     10.03 o 
  -3  11   5        7.18       23.84      7.13 o 
  -2  11   5      283.44      339.50     13.78 o 
  -1  11   5      345.03      306.21     13.13 o 
   0  11   5      426.99      430.61     14.26 o 
   1  11   5        5.85        7.34      4.86 o 
   2  11   5        1.74        0.69      4.86 o 
   3  11   5     1749.94     1716.12     53.87 o 
   4  11   5        8.96       10.90      4.37 o 
   5  11   5      116.52      119.75      6.20 o 
   6  11   5        1.14       -0.27      4.11 o 
   7  11   5     1007.30      988.78     43.94 o 
   8  11   5        9.38        6.50      5.81 o 
   9  11   5       52.13       50.96      7.61 o 
  10  11   5       82.11       80.76      9.63 o 
  11  11   5      276.79      289.45     14.59 o 
  -2  12   5        2.77        4.26      6.59 o 
  -1  12   5      211.62      288.56     13.29 o 
   0  12   5      208.13      254.85     19.49 o 
   1  12   5       45.77       32.95      8.48 o 
   2  12   5      130.31       97.20     11.46 o 
   3  12   5      323.52      357.18     13.75 o 
   4  12   5      371.03      373.08     10.77 o 
   5  12   5        7.37        2.06      5.24 o 
   6  12   5      430.02      422.92     11.37 o 
   7  12   5      557.06      573.95     13.97 o 
   8  12   5      444.40      399.35     11.78 o 
   9  12   5      126.82      137.69     10.03 o 
  10  12   5       28.17       32.15      7.94 o 
  -1  13   5      198.85      192.26     11.66 o 
   0  13   5      266.25      258.61     33.47 o 
   1  13   5       69.82       92.16     11.92 o 
   2  13   5       19.81       -1.83      8.71 o 
   3  13   5      361.07      319.57     19.72 o 
   4  13   5       90.54       96.76      6.85 o 
   5  13   5       74.56       77.20      6.66 o 
   6  13   5       19.88       16.59      5.03 o 
   7  13   5      260.98      261.35      9.92 o 
   8  13   5       77.15       70.89      7.07 o 
   9  13   5       58.82       83.54      9.39 o 
   2  14   5        0.19       12.84      9.63 o 
   3  14   5      127.30      176.98     16.51 o 
   4  14   5      134.50      170.84     11.10 o 
   5  14   5       59.64       52.16      6.43 o 
   6  14   5        8.20        8.58      5.55 o 
   7  14   5      155.03      161.71      8.63 o 
   8  14   5      425.59      458.21     15.06 o 
  -8 -12   6      169.26      195.06     12.15 o 
  -7 -12   6       91.29       97.90      7.72 o 
  -6 -12   6        6.21       10.37      5.47 o 
  -5 -12   6        6.50       11.47      5.51 o 
  -4 -12   6      212.05      212.32      9.40 o 
  -3 -12   6      228.00      278.84     12.92 o 
  -2 -12   6        0.80      -11.00      9.17 o 
  -1 -12   6       31.58       45.39     11.46 o 
  -9 -11   6        0.15       -0.99      6.96 o 
  -8 -11   6       11.60       10.61      6.79 o 
  -7 -11   6       25.86       13.39      5.35 o 
  -6 -11   6      184.26      220.35      9.05 o 
  -5 -11   6       42.47       43.40      7.42 o 
  -4 -11   6        5.41        1.81      4.85 o 
  -3 -11   6       18.42       16.33      5.10 o 
  -2 -11   6        3.68       -1.38      7.79 o 
  -1 -11   6      102.08       68.77     11.92 o 
   0 -11   6      118.00      166.43     14.67 o 
   1 -11   6      184.35      170.10     15.13 o 
 -10 -10   6       12.12       14.22      7.29 o 
  -9 -10   6       40.60       51.22      8.26 o 
  -8 -10   6       23.92       23.83      6.64 o 
  -7 -10   6      509.29      485.49     20.30 o 
  -6 -10   6       31.38       30.75      4.91 o 
  -5 -10   6      193.72      200.94     10.13 o 
  -4 -10   6       20.46       23.09      4.67 o 
  -3 -10   6      147.98      118.12      6.69 o 
  -2 -10   6      163.01      181.66     10.05 o 
  -1 -10   6        1.82       -4.58      7.34 o 
   0 -10   6      107.16       94.91     11.46 o 
   1 -10   6      105.21      111.23     10.09 o 
   2 -10   6       33.22       48.58      8.11 o 
   3 -10   6       41.01       49.06      8.03 o 
 -10  -9   6      237.13      249.46     13.62 o 
  -9  -9   6        1.31        2.76      5.99 o 
  -8  -9   6      498.98      471.74     16.17 o 
  -7  -9   6        1.75        9.64      5.67 o 
  -6  -9   6     1586.28     1618.71     26.17 o 
  -5  -9   6       52.23       41.72      4.82 o 
  -4  -9   6       96.76       89.48      5.79 o 
  -3  -9   6      850.69      756.80     26.22 o 
  -2  -9   6      419.88      418.39     24.07 o 
  -1  -9   6        0.53        4.79      4.37 o 
   0  -9   6       62.43       77.68      6.96 o 
   1  -9   6       90.48       88.00      7.94 o 
   2  -9   6      133.44      104.70      8.88 o 
   3  -9   6       55.10       11.02      6.64 o 
   4  -9   6      121.17      151.44     10.64 o 
 -11  -8   6      302.64      347.12     15.88 o 
 -10  -8   6       29.98       28.35      6.96 o 
  -9  -8   6       47.37       54.19      8.48 o 
  -8  -8   6      103.66      100.54      8.11 o 
  -7  -8   6     2637.96     2455.44     46.33 o 
  -6  -8   6       45.49       79.13      7.52 o 
  -5  -8   6      369.59      367.29      9.76 o 
  -4  -8   6       26.55       32.71      5.15 o 
  -3  -8   6      945.11      881.13     16.13 o 
  -2  -8   6      167.02      171.19      8.59 o 
  -1  -8   6       35.98       29.46      3.95 o 
   0  -8   6       56.00       74.93     12.48 o 
   1  -8   6     1792.85     1903.47     36.80 o 
   2  -8   6        5.99       17.50      9.63 o 
   3  -8   6       13.77       -3.11      5.73 o 
   4  -8   6      161.91      122.11     12.84 o 
   5  -8   6      177.27      201.83     11.98 o 
 -11  -7   6        6.34        1.95      6.96 o 
 -10  -7   6      934.48      924.81     26.13 o 
  -9  -7   6      189.87      193.08     10.68 o 
  -8  -7   6       81.42       75.38     18.11 o 
  -7  -7   6        9.87       24.66      5.51 o 
  -6  -7   6     2897.83     2894.39     52.17 o 
  -5  -7   6       40.61       42.23      4.11 o 
  -4  -7   6       90.68       87.06      4.79 o 
  -3  -7   6       57.19       29.83      3.91 o 
  -2  -7   6     5090.92     5250.42     70.47 o 
  -1  -7   6      156.62      139.15      6.16 o 
   0  -7   6      163.25      181.56      8.59 o 
   1  -7   6       12.91       22.17      4.83 o 
   2  -7   6     1184.37     1119.94     30.03 o 
   3  -7   6        6.76        6.94      5.40 o 
   4  -7   6        0.33        9.79      6.06 o 
   5  -7   6       33.39       18.73     12.38 o 
   6  -7   6      153.02      129.68     11.23 o 
 -11  -6   6      122.29      134.46     10.03 o 
 -10  -6   6        0.63       -2.74      5.81 o 
  -9  -6   6       69.10       81.96      8.09 o 
  -8  -6   6      377.09      338.90     12.48 o 
  -7  -6   6     1431.13     1293.56     27.55 o 
  -6  -6   6       91.76       90.71      8.71 o 
  -5  -6   6     1573.82     1499.22     22.93 o 
  -4  -6   6       19.71       14.42      3.15 o 
  -3  -6   6     2594.43     2713.84     31.87 o 
  -2  -6   6      430.18      448.63      8.09 o 
  -1  -6   6     2024.56     1979.93     28.93 o 
   0  -6   6      447.23      415.89     16.74 o 
   1  -6   6      933.42      886.03     15.59 o 
   2  -6   6      135.95      120.43      7.37 o 
   3  -6   6     2296.84     2302.21     71.30 o 
   4  -6   6      497.21      485.30     15.20 o 
   5  -6   6        7.86        3.37      5.48 o 
   6  -6   6      309.70      351.50     27.51 o 
   7  -6   6       51.71       53.19      8.81 o 
 -11  -5   6      136.12      146.70     16.28 o 
 -10  -5   6      359.83      356.21     14.08 o 
  -9  -5   6      827.41      824.94     20.89 o 
  -8  -5   6       10.67        2.59      5.16 o 
  -7  -5   6      383.87      356.97     24.99 o 
  -6  -5   6     1807.16     1717.96     32.90 o 
  -5  -5   6      303.39      253.62      9.06 o 
  -4  -5   6       36.37       37.62      3.30 o 
  -3  -5   6     1395.92     1300.09     16.56 o 
  -2  -5   6     5210.40     5409.81     59.69 o 
  -1  -5   6     1073.24     1018.59     16.40 o 
   0  -5   6       21.22       24.94      2.91 o 
   1  -5   6        1.79       -2.27      3.13 o 
   2  -5   6     3538.38     3569.40     49.13 o 
   3  -5   6        1.02        1.23      4.07 o 
   4  -5   6       23.80       15.58      6.42 o 
   5  -5   6      191.21      184.86     10.18 o 
   6  -5   6      179.40      147.60      9.79 o 
   7  -5   6       36.83       55.24      7.70 o 
   8  -5   6        1.63        6.24      7.25 o 
 -11  -4   6        3.67       -8.71     10.09 o 
 -10  -4   6       91.16      100.31      8.55 o 
  -9  -4   6       21.19       26.21     11.69 o 
  -8  -4   6     1297.04     1197.63     25.93 o 
  -7  -4   6      222.66      211.78      9.53 o 
  -6  -4   6      279.43      311.13     10.53 o 
  -5  -4   6      680.75      581.38     10.91 o 
  -4  -4   6      125.56      100.00      4.77 o 
  -3  -4   6      255.24      246.71      4.91 o 
  -2  -4   6        0.68        3.55      2.15 o 
  -1  -4   6      874.09      776.15     12.93 o 
   0  -4   6      468.61      523.51     13.05 o 
   1  -4   6      800.56      791.44     16.68 o 
   2  -4   6      309.08      399.89     15.04 o 
   3  -4   6     1298.00     1328.18     20.96 o 
   4  -4   6      309.76      306.83     11.01 o 
   5  -4   6        2.28       -2.34      4.50 o 
   6  -4   6      179.65      178.63      9.71 o 
   7  -4   6       91.56       94.91      8.26 o 
   8  -4   6       42.76       48.34      8.03 o 
   9  -4   6      125.94      138.08     10.50 o 
 -11  -3   6      173.20      211.37     17.88 o 
 -10  -3   6      269.42      294.35     20.63 o 
  -9  -3   6      745.22      809.60     20.36 o 
  -8  -3   6       11.94       14.53      9.17 o 
  -7  -3   6      995.78      896.78     26.59 o 
  -6  -3   6     1526.87     1565.14     23.55 o 
  -5  -3   6     1960.33     1998.12     28.43 o 
  -4  -3   6      522.77      563.97      9.98 o 
  -3  -3   6     6932.77     6689.39     86.78 o 
  -2  -3   6     2130.47     2091.34     24.20 o 
  -1  -3   6      809.00      693.39      9.37 o 
   0  -3   6        0.33        1.39      2.70 o 
   1  -3   6     2562.99     2649.94     36.34 o 
   2  -3   6     2398.34     2604.62     36.07 o 
   3  -3   6      280.65      260.60      7.03 o 
   4  -3   6      141.82      185.93     10.11 o 
   5  -3   6      142.10      150.07      7.90 o 
   6  -3   6       92.32       74.96      7.04 o 
   7  -3   6      196.37      201.39     12.84 o 
   8  -3   6        5.38       -0.92      8.25 o 
   9  -3   6       72.54       88.91      9.34 o 
 -11  -2   6        1.08        5.04     10.09 o 
 -10  -2   6        7.14       23.84     10.09 o 
  -9  -2   6      482.67      568.99     16.25 o 
  -8  -2   6     1406.23     1477.39     29.81 o 
  -7  -2   6       79.06       84.55      4.71 o 
  -6  -2   6        0.26        3.51      4.18 o 
  -5  -2   6     2557.46     2633.27     36.59 o 
  -4  -2   6     5535.38     5382.34     70.64 o 
  -3  -2   6     2627.58     2668.10     36.06 o 
  -2  -2   6       10.79        9.23      1.38 o 
  -1  -2   6     2597.30     1604.70     25.00 o 
   0  -2   6     1982.88     2108.34     28.74 o 
   1  -2   6     2974.22     3065.45     41.09 o 
   2  -2   6        5.13        2.90      1.21 o 
   3  -2   6     3135.04     3250.35     44.19 o 
   4  -2   6        5.98        3.83      2.53 o 
   5  -2   6     1471.06     1500.04     23.26 o 
   6  -2   6       70.30       88.89      6.59 o 
   7  -2   6      217.27      227.75     11.10 o 
   8  -2   6        2.18       -2.92      5.28 o 
   9  -2   6      256.87      219.84     11.83 o 
  10  -2   6       35.69       55.15      8.48 o 
 -11  -1   6      141.59      144.88     15.59 o 
 -10  -1   6       37.26       22.01      9.63 o 
  -9  -1   6     1362.75     1486.90     45.85 o 
  -8  -1   6      202.79      182.06      9.01 o 
  -7  -1   6     1559.54     1616.01     31.25 o 
  -6  -1   6      172.94      184.22      6.18 o 
  -5  -1   6      734.25      599.73     10.99 o 
  -4  -1   6      187.80      220.18      5.71 o 
  -3  -1   6     1685.97     1465.87     20.98 o 
  -2  -1   6      165.83      149.22      4.13 o 
  -1  -1   6      772.67      749.57      9.40 o 
   0  -1   6      274.56      420.99      7.47 o 
   1  -1   6     1058.44     1382.34     39.98 o 
   2  -1   6     1662.27     1729.36     24.32 o 
   3  -1   6      501.78      467.36     10.77 o 
   4  -1   6      416.90      504.61      9.85 o 
   5  -1   6      101.89       92.65      5.07 o 
   6  -1   6     1010.78     1085.90     23.14 o 
   7  -1   6       56.43       61.36     10.09 o 
   8  -1   6        0.93       -5.29      4.83 o 
   9  -1   6       41.82       34.15      7.25 o 
  10  -1   6      358.02      378.35     15.47 o 
 -11   0   6      156.33      158.64     16.96 o 
 -10   0   6      125.26      145.80     15.59 o 
  -9   0   6       17.66       12.44      5.81 o 
  -8   0   6       44.43       52.73      6.06 o 
  -7   0   6      131.14      129.55      6.00 o 
  -6   0   6     1242.51     1253.34     19.83 o 
  -5   0   6      324.21      293.93      9.19 o 
  -4   0   6     2495.49     2622.80     37.99 o 
  -3   0   6       66.21       56.34      2.81 o 
  -2   0   6     1059.70      946.49     14.11 o 
  -1   0   6     5581.50     5848.59     75.40 o 
   0   0   6      216.03      254.34      3.82 o 
   1   0   6       41.93       37.43      2.05 o 
   2   0   6      841.36      822.79     12.52 o 
   3   0   6      708.02      860.34     13.46 o 
   4   0   6     1853.23     1909.26     33.20 o 
   5   0   6     1055.97     1249.50     19.56 o 
   6   0   6      346.51      376.50      9.05 o 
   7   0   6      832.27      829.10     19.60 o 
   8   0   6       79.17       86.37      7.04 o 
   9   0   6       21.74       25.83     10.55 o 
  10   0   6      114.01      129.98      9.66 o 
  11   0   6       59.05       67.40     12.38 o 
 -11   1   6       44.14       47.22     12.84 o 
 -10   1   6      344.63      334.81     13.71 o 
  -9   1   6      107.75      125.25      9.13 o 
  -8   1   6       18.13       13.22      5.48 o 
  -7   1   6     2046.94     2017.15     37.92 o 
  -6   1   6       83.28       83.54      6.29 o 
  -5   1   6      110.15       99.30      4.71 o 
  -4   1   6       38.33       37.97      5.50 o 
  -3   1   6      310.81      301.58      6.52 o 
  -2   1   6     1374.81     1418.17     20.11 o 
  -1   1   6     1242.06     1286.98     18.15 o 
   0   1   6       10.09       28.81      8.25 o 
   1   1   6     2881.63     2986.87     49.27 o 
   2   1   6      471.10      657.78     10.18 o 
   3   1   6     1526.89     1483.21     21.22 o 
   4   1   6      289.87      306.73     10.81 o 
   5   1   6     1497.38     1339.17     39.90 o 
   6   1   6     1000.98      979.70     25.90 o 
   7   1   6      128.20      113.45      5.38 o 
   8   1   6      884.04      892.96     20.74 o 
   9   1   6      500.58      506.28     15.52 o 
  10   1   6       92.00       98.50      8.59 o 
  11   1   6       80.48       74.16      8.75 o 
 -10   2   6      117.72      149.28     10.53 o 
  -9   2   6      211.73      212.26     11.29 o 
  -8   2   6      163.26      163.22      9.24 o 
  -7   2   6       61.64       52.40     11.00 o 
  -6   2   6        7.51        7.57      4.81 o 
  -5   2   6      212.76      232.32      6.54 o 
  -4   2   6      790.39      920.52     17.37 o 
  -3   2   6       76.54       55.09      3.08 o 
  -2   2   6     1225.56     1135.30     16.67 o 
  -1   2   6     1276.18     1308.99     23.18 o 
   0   2   6     3542.33     3526.56     46.10 o 
   1   2   6     2257.19     2618.23     43.43 o 
   2   2   6      396.13      522.83      8.43 o 
   3   2   6       65.88       67.53      2.89 o 
   4   2   6     6009.26     5806.01     75.84 o 
   5   2   6     1125.58     1206.97     18.69 o 
   6   2   6      710.78      753.13     13.41 o 
   7   2   6      787.61      772.48     14.29 o 
   8   2   6      833.17      786.96     15.17 o 
   9   2   6        4.10        9.67      5.67 o 
  10   2   6        0.20        1.40     11.46 o 
  11   2   6      224.60      226.27     20.17 o 
 -10   3   6      227.16      189.55     11.83 o 
  -9   3   6        5.44        7.65      6.27 o 
  -8   3   6       17.28       23.63      5.99 o 
  -7   3   6      287.17      339.53     33.47 o 
  -6   3   6      712.26      760.89     18.47 o 
  -5   3   6      125.30      123.80      7.13 o 
  -4   3   6       39.16       58.18      3.69 o 
  -3   3   6      276.45      372.68      7.69 o 
  -2   3   6      940.15     1059.73     16.04 o 
  -1   3   6      808.67      758.38     11.91 o 
   0   3   6     1627.56     1907.93     26.00 o 
   1   3   6     3102.91     3303.18     43.53 o 
   2   3   6      119.42      103.68      2.40 o 
   3   3   6     3538.13     3562.16     47.15 o 
   4   3   6      231.16      212.29      5.44 o 
   5   3   6      322.37      260.07      6.50 o 
   6   3   6      417.44      373.22      8.46 o 
   7   3   6      781.12      775.13     14.20 o 
   8   3   6       30.31       28.11      5.65 o 
   9   3   6      251.69      267.80      8.89 o 
  10   3   6      147.85      160.22      9.56 o 
  11   3   6      178.34      169.64     14.21 o 
  12   3   6       89.34      116.46     14.67 o 
  -9   4   6       19.01        9.21      6.79 o 
  -8   4   6       64.47       37.71      7.34 o 
  -7   4   6      135.80      120.31      8.26 o 
  -6   4   6      211.83      231.33     18.80 o 
  -5   4   6      488.75      425.88     13.13 o 
  -4   4   6      997.85      951.06     20.26 o 
  -3   4   6       42.75       42.43      3.73 o 
  -2   4   6      464.03      449.84      8.59 o 
  -1   4   6     1177.23     1239.71     18.34 o 
   0   4   6     1666.86     1426.87     25.29 o 
   1   4   6      659.92      669.10     10.65 o 
   2   4   6     2456.21     2368.09     42.64 o 
   3   4   6      897.82      815.87     10.42 o 
   4   4   6      877.66      777.09     12.95 o 
   5   4   6      145.01      123.50     14.44 o 
   6   4   6       58.14       49.93      3.88 o 
   7   4   6       26.96       23.29      3.23 o 
   8   4   6     1191.54     1157.21     65.17 o 
   9   4   6        1.56       -5.68      3.79 o 
  10   4   6      187.66      199.71      8.54 o 
  11   4   6      399.22      411.73     22.01 o 
  12   4   6      198.79      233.83     17.88 o 
  -9   5   6       76.59      117.20     10.36 o 
  -8   5   6       21.27       34.03      8.48 o 
  -7   5   6       81.97       89.14      8.26 o 
  -6   5   6      497.66      400.70     13.78 o 
  -5   5   6        0.26       -0.82      4.50 o 
  -4   5   6       48.10       42.06      5.02 o 
  -3   5   6      811.29      848.29     18.64 o 
  -2   5   6      529.06      476.86      9.09 o 
  -1   5   6      366.02      409.32      8.26 o 
   0   5   6      128.04      167.57      4.94 o 
   1   5   6     3220.49     3447.94     46.12 o 
   2   5   6     2121.85     2053.87     35.32 o 
   3   5   6     1388.05     1533.22     53.01 o 
   4   5   6       21.29       26.29      2.07 o 
   5   5   6    10072.55    10104.39    130.26 o 
   6   5   6       46.95       45.29      3.70 o 
   7   5   6      473.41      483.19     10.38 o 
   8   5   6       12.52        1.82      3.36 o 
   9   5   6     1090.71     1097.22     24.32 o 
  10   5   6        1.32       -7.13      5.28 o 
  11   5   6      116.18       95.86      8.94 o 
  12   5   6       17.79       11.46     10.09 o 
  -8   6   6       10.12       31.39      9.40 o 
  -7   6   6        2.89        4.04      5.94 o 
  -6   6   6       15.09       43.93     12.61 o 
  -5   6   6      404.39      325.78     12.48 o 
  -4   6   6      125.36      129.01      7.61 o 
  -3   6   6      709.31      719.77     17.50 o 
  -2   6   6      752.07      693.20     16.20 o 
  -1   6   6     4276.79     4581.76     74.56 o 
   0   6   6      263.34      309.30      7.82 o 
   1   6   6      119.26       88.44      3.79 o 
   2   6   6     1798.49     1666.91     24.07 o 
   3   6   6       60.98       58.94      2.95 o 
   4   6   6     1328.66     1250.31     15.74 o 
   5   6   6        0.57        5.88      2.61 o 
   6   6   6     2994.73     2977.33     41.33 o 
   7   6   6      500.29      484.14     10.42 o 
   8   6   6     1382.51     1325.53     36.68 o 
   9   6   6        9.68        6.36      5.48 o 
  10   6   6      901.52      850.92     21.88 o 
  11   6   6       13.71       12.48      6.13 o 
  12   6   6       98.21      108.20     10.03 o 
  -7   7   6        0.23        7.01      6.32 o 
  -6   7   6       94.73       63.70      7.94 o 
  -5   7   6       65.95      121.75     10.09 o 
  -4   7   6      211.69      135.68      8.26 o 
  -3   7   6      415.80      396.45     12.80 o 
  -2   7   6     2104.95     1849.42     34.69 o 
  -1   7   6      446.84      488.87     13.70 o 
   0   7   6      335.25      375.14      8.55 o 
   1   7   6     1583.37     1646.07     48.83 o 
   2   7   6     1490.53     1416.07     21.43 o 
   3   7   6      140.84      124.70      6.19 o 
   4   7   6      745.58      910.74     12.57 o 
   5   7   6     5169.55     5234.45     58.06 o 
   6   7   6      813.19      805.94     14.08 o 
   7   7   6        4.14       10.86      4.50 o 
   8   7   6        0.33       -7.25      4.83 o 
   9   7   6      812.58      734.61     19.12 o 
  10   7   6      380.46      370.51     14.75 o 
  11   7   6      188.97      210.63     16.28 o 
  12   7   6        2.98        5.62      7.79 o 
  -7   8   6        4.37        9.15      6.92 o 
  -6   8   6       52.57      118.46     14.44 o 
  -5   8   6      297.64      267.39     19.03 o 
  -4   8   6       91.00      110.79      8.26 o 
  -3   8   6       14.75       23.98     12.84 o 
  -2   8   6      279.22      317.05     11.35 o 
  -1   8   6      808.23      758.83     23.15 o 
   0   8   6      193.74      202.30      6.74 o 
   1   8   6       97.79      104.36      6.85 o 
   2   8   6     1238.45     1167.27     18.70 o 
   3   8   6      474.82      453.59      9.57 o 
   4   8   6      422.35      461.49      8.22 o 
   5   8   6      170.05      143.58      4.58 o 
   6   8   6     2432.81     2430.11     33.95 o 
   7   8   6     2925.06     2851.75     50.82 o 
   8   8   6      307.63      375.03     13.24 o 
   9   8   6      104.54       82.74      7.94 o 
  10   8   6     1778.80     1737.29     35.97 o 
  11   8   6      122.92      133.07     10.03 o 
  12   8   6       52.33       63.34      9.24 o 
  -6   9   6       81.68       39.60      8.09 o 
  -5   9   6      106.98      204.30     17.19 o 
  -4   9   6      153.20      134.61      9.56 o 
  -3   9   6      113.73       89.61      7.61 o 
  -2   9   6        4.59        0.76      5.96 o 
  -1   9   6       11.35       30.94     11.00 o 
   0   9   6       69.49       54.34      5.84 o 
   1   9   6      291.11      295.22      8.02 o 
   2   9   6     2108.30     2038.20     30.26 o 
   3   9   6      230.53      221.11      7.14 o 
   4   9   6      763.17      738.23     11.48 o 
   5   9   6      116.60      116.45      6.59 o 
   6   9   6      762.12      758.20     22.30 o 
   7   9   6        8.40       11.53      5.16 o 
   8   9   6      131.28      137.85      8.48 o 
   9   9   6     1572.22     1609.65     35.76 o 
  10   9   6       75.37       88.64      8.59 o 
  11   9   6      125.86      133.40     10.50 o 
  12   9   6       68.53       72.02      9.73 o 
  -5  10   6      139.02      131.24     11.46 o 
  -4  10   6       91.19       82.58     10.55 o 
  -3  10   6        4.74        7.87      5.81 o 
  -2  10   6      267.25      300.13     12.80 o 
  -1  10   6      659.38      604.67     36.91 o 
   0  10   6      112.75      133.91      8.09 o 
   1  10   6        5.26        7.42      4.37 o 
   2  10   6      417.77      449.47     15.36 o 
   3  10   6      992.43      958.80     17.07 o 
   4  10   6        3.44        6.16      3.69 o 
   5  10   6       44.97       44.51      4.25 o 
   6  10   6       32.69       34.89      4.55 o 
   7  10   6      161.34      154.49      9.61 o 
   8  10   6      222.45      251.84     11.48 o 
   9  10   6      139.56      119.91      9.06 o 
  10  10   6      460.04      499.15     22.01 o 
  11  10   6      222.24      225.87     14.90 o 
  -3  11   6        3.21       22.63      6.96 o 
  -2  11   6      136.39       97.84      8.74 o 
  -1  11   6       69.98      112.94      8.59 o 
   0  11   6      165.12      146.26      8.75 o 
   1  11   6        1.04       -0.33      4.69 o 
   2  11   6      484.24      466.70     31.87 o 
   3  11   6      316.32      356.49     12.63 o 
   4  11   6      416.51      416.97     10.88 o 
   5  11   6        4.72        7.06      4.11 o 
   6  11   6      157.00      158.84     10.65 o 
   7  11   6      367.15      357.86     10.48 o 
   8  11   6      249.82      256.70     12.27 o 
   9  11   6      175.99      159.21     11.23 o 
  10  11   6      161.44      173.14     11.33 o 
  11  11   6       72.21       56.25      8.91 o 
  -2  12   6        0.62       10.59      7.57 o 
  -1  12   6      206.05      173.53     10.86 o 
   0  12   6      159.95      174.77     10.21 o 
   1  12   6       39.11       52.86     10.09 o 
   2  12   6      107.30      112.79     11.46 o 
   3  12   6     1016.52      995.86     23.50 o 
   4  12   6      281.54      309.17     10.20 o 
   5  12   6       39.40       41.27      5.24 o 
   6  12   6      202.98      199.08      8.59 o 
   7  12   6      731.63      755.14     23.13 o 
   8  12   6       10.03        5.68      5.09 o 
   9  12   6       15.36       20.42      7.25 o 
  10  12   6       17.57       18.16      7.11 o 
  -1  13   6      146.63      202.21     12.00 o 
   0  13   6      164.36      160.03     10.37 o 
   1  13   6       27.00       24.30      9.63 o 
   2  13   6        0.88        1.38      7.34 o 
   3  13   6      589.03      603.38     25.68 o 
   4  13   6      282.47      257.79     10.01 o 
   5  13   6       63.31       63.47      6.65 o 
   6  13   6       13.61        2.35      4.75 o 
   7  13   6       26.50       21.59      5.51 o 
   8  13   6      182.10      177.49      8.85 o 
   9  13   6        8.19        0.36      6.96 o 
   2  14   6        0.84        0.92      9.63 o 
   3  14   6      151.83      154.97     15.13 o 
   4  14   6      262.19      254.55     35.76 o 
   5  14   6       56.05       58.35      6.47 o 
   6  14   6        5.58        6.24      5.79 o 
   7  14   6      404.34      420.31     18.29 o 
   8  14   6      326.68      332.55     11.76 o 
  -7 -12   7       39.81       47.52      6.33 o 
  -6 -12   7       57.58       61.06      7.22 o 
  -5 -12   7       19.12       16.64      5.69 o 
  -4 -12   7       80.59       96.00      7.22 o 
  -3 -12   7       61.02       69.73      8.88 o 
  -2 -12   7        2.50        5.90      7.11 o 
  -8 -11   7       14.36       22.43      7.11 o 
  -7 -11   7      101.87      114.23     10.14 o 
  -6 -11   7        0.09       -0.31      4.71 o 
  -5 -11   7        0.66        2.05      4.57 o 
  -4 -11   7      133.74      143.15      8.13 o 
  -3 -11   7       61.79       79.15      6.39 o 
  -2 -11   7       59.01       49.06     10.55 o 
  -1 -11   7        2.50       -1.83      9.63 o 
   0 -11   7      164.02      132.96     13.75 o 
   1 -11   7       78.46       97.66     12.84 o 
  -9 -10   7       12.09        3.85      6.59 o 
  -8 -10   7      116.63      112.35      9.73 o 
  -7 -10   7        9.10        5.84      5.99 o 
  -6 -10   7      307.90      326.62     18.44 o 
  -5 -10   7       35.16       49.78      7.93 o 
  -4 -10   7       51.23       83.90      6.50 o 
  -3 -10   7       32.16       42.74      5.19 o 
  -2 -10   7      195.58      215.32     11.01 o 
  -1 -10   7       24.49       28.43      9.17 o 
   0 -10   7       39.96       55.02     10.09 o 
   1 -10   7      135.76      142.13     14.21 o 
   2 -10   7       54.63       70.61      8.25 o 
 -10  -9   7        0.41        9.17      6.81 o 
  -9  -9   7       29.63       30.01      7.25 o 
  -8  -9   7        0.47       -1.69      5.67 o 
  -7  -9   7      962.72      952.92     23.83 o 
  -6  -9   7       10.23        5.46      4.37 o 
  -5  -9   7      349.17      360.72     10.30 o 
  -4  -9   7       94.21       81.16      5.63 o 
  -3  -9   7      621.24      681.93     14.23 o 
  -2  -9   7      210.03      234.52     10.70 o 
  -1  -9   7        6.87        5.52      4.95 o 
   0  -9   7       43.47       37.23      6.48 o 
   1  -9   7      143.65      159.83      9.39 o 
   2  -9   7       19.51       36.16      7.29 o 
   3  -9   7       26.95       47.88      7.70 o 
   4  -9   7       79.47       68.85      8.91 o 
 -11  -8   7        0.06       -0.61      6.72 o 
 -10  -8   7      482.23      476.47     17.18 o 
  -9  -8   7       32.14       44.45      6.96 o 
  -8  -8   7       87.76       83.45      9.40 o 
  -7  -8   7       26.70       38.23      6.65 o 
  -6  -8   7     2407.43     2218.42     32.95 o 
  -5  -8   7       32.12       24.05      5.13 o 
  -4  -8   7       36.43       13.70      4.66 o 
  -3  -8   7      352.34      343.18      9.48 o 
  -2  -8   7      711.16      712.04     25.22 o 
  -1  -8   7        2.45       10.55      3.69 o 
   0  -8   7       29.55       22.87      7.88 o 
   1  -8   7      548.79      548.17     16.05 o 
   2  -8   7      564.76      565.07     16.96 o 
   3  -8   7        6.57       -0.20      5.73 o 
   4  -8   7       22.14       43.10      8.03 o 
   5  -8   7      148.75      159.45     15.82 o 
 -11  -7   7      197.76      173.53     11.51 o 
 -10  -7   7       39.23       36.05      7.49 o 
  -9  -7   7      242.43      271.48     12.45 o 
  -8  -7   7        7.52        7.88      5.48 o 
  -7  -7   7     2012.60     1919.75     37.92 o 
  -6  -7   7      227.88      216.25     13.98 o 
  -5  -7   7      575.44      552.50     11.98 o 
  -4  -7   7        0.11       -3.39      3.23 o 
  -3  -7   7     2453.91     2394.78     34.01 o 
  -2  -7   7      596.65      558.99      9.83 o 
  -1  -7   7      166.69      167.26      6.61 o 
   0  -7   7       59.06       44.98      7.99 o 
   1  -7   7     1042.48     1059.05     18.77 o 
   2  -7   7      305.28      347.23     13.10 o 
   3  -7   7      190.00      169.80      9.85 o 
   4  -7   7      148.66      100.10      9.63 o 
   5  -7   7      107.62      144.84     10.18 o 
   6  -7   7       80.19      126.08     10.18 o 
 -11  -6   7        5.77        5.91      7.11 o 
 -10  -6   7      437.13      462.20     16.20 o 
  -9  -6   7       17.33       27.93     11.00 o 
  -8  -6   7        0.05       -6.27      4.95 o 
  -7  -6   7        9.57        5.80      5.02 o 
  -6  -6   7     1271.40     1211.41     25.90 o 
  -5  -6   7      359.70      317.42     12.15 o 
  -4  -6   7      401.39      365.30     12.51 o 
  -3  -6   7      205.27      225.09      7.38 o 
  -2  -6   7     7725.70     7791.82     85.25 o 
  -1  -6   7      206.03      218.33      6.84 o 
   0  -6   7        0.63        5.15      2.89 o 
   1  -6   7       56.09       58.07      4.58 o 
   2  -6   7     1616.45     1698.73     32.88 o 
   3  -6   7      345.12      354.20     14.90 o 
   4  -6   7       74.51       79.26      7.70 o 
   5  -6   7       12.97       16.39      5.93 o 
   6  -6   7      632.92      661.37     20.17 o 
   7  -6   7       59.20       93.92     12.61 o 
 -11  -5   7        0.82        4.08      7.57 o 
 -10  -5   7       10.61        7.54      5.73 o 
  -9  -5   7       80.45       69.49      7.34 o 
  -8  -5   7      942.90      898.91     21.72 o 
  -7  -5   7      204.19      163.22     16.51 o 
  -6  -5   7       54.82       60.06      8.25 o 
  -5  -5   7      978.78      926.77     20.25 o 
  -4  -5   7      448.35      430.97      9.35 o 
  -3  -5   7     3590.34     3640.15     41.38 o 
  -2  -5   7      250.52      213.71      5.50 o 
  -1  -5   7     2078.88     2316.83     32.88 o 
   0  -5   7       17.25       14.05      2.81 o 
   1  -5   7      698.56      791.92     17.32 o 
   2  -5   7       23.37       15.59      3.39 o 
   3  -5   7      831.82      824.61     19.24 o 
   4  -5   7       83.54       68.46      8.02 o 
   5  -5   7      690.65      668.84     18.45 o 
   6  -5   7      620.58      655.02     33.93 o 
   7  -5   7      388.22      318.92     26.36 o 
   8  -5   7       21.90       16.27      7.27 o 
 -11  -4   7      155.15      155.43     16.05 o 
 -10  -4   7      333.05      289.33     12.78 o 
  -9  -4   7      860.94      795.16     20.42 o 
  -8  -4   7        9.47        6.89      6.65 o 
  -7  -4   7      563.93      596.12     19.94 o 
  -6  -4   7     1431.00     1378.50     27.55 o 
  -5  -4   7      319.01      319.54     10.53 o 
  -4  -4   7      271.79      272.39      6.45 o 
  -3  -4   7     2193.11     2269.03     26.62 o 
  -2  -4   7     8271.11     8260.18     89.42 o 
  -1  -4   7      319.94      318.68      7.25 o 
   0  -4   7      790.68      840.34     14.01 o 
   1  -4   7      625.77      589.96     11.19 o 
   2  -4   7     1960.72     1928.13     28.31 o 
   3  -4   7      334.84      318.12      8.24 o 
   4  -4   7        1.78       -4.70      4.36 o 
   5  -4   7        6.12       -0.03      4.63 o 
   6  -4   7     1527.34     1603.60     33.47 o 
   7  -4   7       32.41       17.38      6.59 o 
   8  -4   7       42.51       25.08      7.57 o 
 -11  -3   7        2.02       12.38     11.46 o 
 -10  -3   7       23.99       13.30      9.63 o 
  -9  -3   7        7.88        1.29      5.48 o 
  -8  -3   7     1475.95     1460.68     30.15 o 
  -7  -3   7      290.49      247.43     21.55 o 
  -6  -3   7        2.42        8.02      3.89 o 
  -5  -3   7     1313.19     1300.50     19.86 o 
  -4  -3   7      247.30      315.59      7.00 o 
  -3  -3   7        7.06        2.75      1.98 o 
  -2  -3   7      284.93      288.37      5.48 o 
  -1  -3   7     6328.26     6695.08     72.54 o 
   0  -3   7      654.76      562.55     10.03 o 
   1  -3   7      399.29      376.88      8.10 o 
   2  -3   7       16.77       21.14      3.88 o 
   3  -3   7     1289.63     1238.31     19.56 o 
   4  -3   7       23.70       10.58      3.22 o 
   5  -3   7      326.78      332.78     11.62 o 
   6  -3   7      213.77      265.31     22.92 o 
   7  -3   7     1067.75     1155.64     26.39 o 
   8  -3   7       81.73       76.00      7.93 o 
   9  -3   7        8.06       13.86      7.16 o 
 -11  -2   7      181.74      199.90     17.42 o 
 -10  -2   7      353.26      324.61     21.09 o 
  -9  -2   7      496.03      463.69     15.36 o 
  -8  -2   7      169.46      155.29      8.88 o 
  -7  -2   7     1600.53     1715.20     26.34 o 
  -6  -2   7     2020.50     1984.24     29.15 o 
  -5  -2   7     1661.76     1563.90     23.25 o 
  -4  -2   7      275.59      374.77      7.82 o 
  -3  -2   7     3514.09     3531.52     47.25 o 
  -2  -2   7     1917.60     1828.92     25.63 o 
  -1  -2   7      992.62      979.18     23.38 o 
   0  -2   7     2308.43     2409.10     32.96 o 
   1  -2   7       12.44       13.89      4.68 o 
   2  -2   7     1360.88     1125.03     17.34 o 
   3  -2   7     2787.53     2783.96     38.71 o 
   4  -2   7       91.27      122.44      7.57 o 
   5  -2   7       15.49       32.80      3.84 o 
   6  -2   7      718.71      838.22     42.87 o 
   7  -2   7       65.27       68.61      7.16 o 
   8  -2   7       53.99       48.31      7.16 o 
   9  -2   7      371.55      350.16     15.13 o 
  10  -2   7       36.99       19.87      7.82 o 
 -11  -1   7        3.49        9.17     10.09 o 
 -10  -1   7        0.30        2.75      9.17 o 
  -9  -1   7      474.10      453.91     22.47 o 
  -8  -1   7     1056.98     1008.85     23.38 o 
  -7  -1   7       29.42       21.73      3.63 o 
  -6  -1   7      108.83      117.04      4.97 o 
  -5  -1   7     1433.13     1518.97     22.93 o 
  -4  -1   7     2160.24     2181.85     33.64 o 
  -3  -1   7      260.97      257.59      6.04 o 
  -2  -1   7       28.14       33.22      3.21 o 
  -1  -1   7     7407.73     7762.52     83.07 o 
   0  -1   7     2686.59     2628.42     29.27 o 
   1  -1   7      655.43      702.41     11.18 o 
   2  -1   7      937.02      946.73     14.76 o 
   3  -1   7     5181.70     5009.76     80.35 o 
   4  -1   7     1604.45     1641.18     24.41 o 
   5  -1   7      419.05      459.39     11.24 o 
   6  -1   7       26.53       32.27      8.94 o 
   7  -1   7      772.29      830.83     30.03 o 
   8  -1   7        2.35       -3.49      4.95 o 
   9  -1   7      101.59       99.33     13.53 o 
  10  -1   7      386.21      364.26     15.27 o 
 -11   0   7      177.55      176.06     16.96 o 
 -10   0   7       46.55       47.68     11.92 o 
  -9   0   7      477.18      492.98     15.47 o 
  -8   0   7        2.74       -7.04      4.69 o 
  -7   0   7      281.35      311.41      8.58 o 
  -6   0   7        4.85        0.94      2.68 o 
  -5   0   7     1384.45     1353.82     20.73 o 
  -4   0   7      436.63      398.81      8.37 o 
  -3   0   7     2815.34     2586.80     35.37 o 
  -2   0   7      360.79      279.71      7.49 o 
  -1   0   7     4708.82     4652.54     60.56 o 
   0   0   7     7668.13     7841.68    100.53 o 
   1   0   7     1036.10      898.61     13.28 o 
   2   0   7      253.36      246.62     10.06 o 
   3   0   7      961.17      838.69     15.97 o 
   4   0   7        2.11        4.90      2.78 o 
   5   0   7     1004.03     1021.45     31.47 o 
   6   0   7     2523.13     2604.39     46.83 o 
   7   0   7      279.30      277.57     10.44 o 
   8   0   7       70.76       84.52     13.53 o 
   9   0   7       27.13       12.01      5.67 o 
  10   0   7      171.45      157.94     10.24 o 
  11   0   7       92.46       97.80      9.99 o 
 -10   1   7       75.26       84.10      8.59 o 
  -9   1   7       15.00       -4.93      7.11 o 
  -8   1   7        3.96        2.62      4.95 o 
  -7   1   7        1.06        1.63      4.30 o 
  -6   1   7      256.55      247.08      7.39 o 
  -5   1   7      248.39      243.38      6.82 o 
  -4   1   7     5236.31     5111.17     67.76 o 
  -3   1   7        1.10       11.17      3.42 o 
  -2   1   7      969.00      949.95     17.99 o 
  -1   1   7       73.55       69.11      2.89 o 
   0   1   7     1639.47     1523.16     26.73 o 
   1   1   7        3.06        5.50      4.36 o 
   2   1   7      103.25       92.22      3.36 o 
   3   1   7       13.09       29.08      4.15 o 
   4   1   7     3815.11     3634.89     48.83 o 
   5   1   7        6.57        5.65      2.95 o 
   6   1   7      419.80      455.69     16.05 o 
   7   1   7      775.52      786.13     14.72 o 
   8   1   7      330.41      342.54     12.13 o 
   9   1   7      111.32      100.44      8.48 o 
  10   1   7        0.09       -4.44      5.94 o 
  11   1   7       56.31       55.89      8.55 o 
 -10   2   7      110.38       83.00     20.86 o 
  -9   2   7       10.35       12.64      6.79 o 
  -8   2   7       12.28       15.58      5.81 o 
  -7   2   7      662.10      690.82     21.78 o 
  -6   2   7      227.04      204.39      9.34 o 
  -5   2   7      192.71      218.03      7.83 o 
  -4   2   7      490.74      615.82     11.42 o 
  -3   2   7      984.54     1031.24     16.05 o 
  -2   2   7      337.67      364.52      8.43 o 
  -1   2   7      372.28      344.46      6.73 o 
   0   2   7      333.49      413.50     17.82 o 
   1   2   7     1045.28      929.00     17.65 o 
   2   2   7      625.81      613.61     12.96 o 
   3   2   7     2190.29     2048.18     28.25 o 
   4   2   7     1844.74     1956.47     27.64 o 
   5   2   7      917.24      899.52     14.79 o 
   6   2   7      694.53      646.26     13.57 o 
   7   2   7      104.25      117.46      5.55 o 
   8   2   7      369.23      371.48     11.05 o 
   9   2   7      504.96      499.77     15.23 o 
  10   2   7      183.62      164.49      9.56 o 
  11   2   7       68.69       65.43      8.41 o 
 -10   3   7      156.67      190.54     12.00 o 
  -9   3   7        1.75       -3.04      9.40 o 
  -8   3   7       43.96       26.64      9.86 o 
  -7   3   7      209.57      212.98     11.01 o 
  -6   3   7      609.54      608.66     16.20 o 
  -5   3   7      607.89      637.50     19.26 o 
  -4   3   7     1430.23     1376.43     20.95 o 
  -3   3   7      331.17      317.65      7.19 o 
  -2   3   7     1624.07     1585.58     22.85 o 
  -1   3   7       60.53       47.70      3.57 o 
   0   3   7     4972.72     5164.94     67.10 o 
   1   3   7     5059.61     5677.31     73.52 o 
   2   3   7      132.16       99.45      2.38 o 
   3   3   7       50.93      102.38      3.49 o 
   4   3   7      330.62      254.79      5.98 o 
   5   3   7      577.05      596.74     10.91 o 
   6   3   7       80.21       49.20      3.69 o 
   7   3   7      103.37       92.14      4.94 o 
   8   3   7      849.37      813.40     15.53 o 
   9   3   7       30.69       22.18      4.32 o 
  10   3   7       41.54       43.29      8.48 o 
  11   3   7      211.79      232.31     12.32 o 
  12   3   7      155.82      183.86     16.51 o 
  -9   4   7        8.59       25.54      7.29 o 
  -8   4   7      117.52      138.50      9.88 o 
  -7   4   7      164.22      160.58      9.24 o 
  -6   4   7      750.29      680.26     26.36 o 
  -5   4   7       21.82       19.34      5.96 o 
  -4   4   7       49.03       27.47      9.63 o 
  -3   4   7      148.22      140.26      5.94 o 
  -2   4   7      342.53      282.52     10.61 o 
  -1   4   7       50.27       75.68      3.44 o 
   0   4   7      582.05      573.97     20.84 o 
   1   4   7     2332.20     2263.14     30.92 o 
   2   4   7      632.32      663.32      8.73 o 
   3   4   7      175.31      186.68      3.82 o 
   4   4   7      796.71      891.90     14.22 o 
   5   4   7     2724.76     2636.15     36.58 o 
   6   4   7       66.89       73.39      3.95 o 
   7   4   7     1002.15      948.37     16.48 o 
   8   4   7        4.65       10.17      3.69 o 
   9   4   7      587.09      622.66     21.39 o 
  10   4   7      240.00      268.05     14.12 o 
  11   4   7      120.24      135.26     13.75 o 
  12   4   7       87.52       89.86     13.75 o 
  -9   5   7       99.69       71.30     11.00 o 
  -8   5   7        6.77       -5.31      6.13 o 
  -7   5   7      201.99      179.90     10.05 o 
  -6   5   7      115.94      152.05      9.39 o 
  -5   5   7      805.70      737.91     37.83 o 
  -4   5   7      539.08      547.93     14.91 o 
  -3   5   7      830.79      807.73     22.47 o 
  -2   5   7      536.57      569.60     10.61 o 
  -1   5   7      954.45     1078.16     17.46 o 
   0   5   7     1854.69     1965.58     27.78 o 
   1   5   7      169.52      121.37      5.84 o 
   2   5   7     2847.24     2915.26     39.40 o 
   3   5   7      165.07      165.28      4.23 o 
   4   5   7     3509.31     3524.47     47.41 o 
   5   5   7      110.76      132.61     10.55 o 
   6   5   7     1017.06     1017.10     29.57 o 
   7   5   7        7.26        1.90      2.47 o 
   8   5   7      542.42      507.92     14.08 o 
   9   5   7        0.07       -0.40      3.23 o 
  10   5   7      451.98      492.46     15.89 o 
  11   5   7      383.86      373.61     14.75 o 
  12   5   7       64.82       72.44     12.84 o 
  -8   6   7       33.94       26.31      7.61 o 
  -7   6   7       32.99       45.48     10.09 o 
  -6   6   7      332.23      223.04     11.33 o 
  -5   6   7        7.23       -2.06      8.02 o 
  -4   6   7       37.73       30.72      5.34 o 
  -3   6   7      899.34      876.25     19.77 o 
  -2   6   7      622.65      619.53     11.64 o 
  -1   6   7       14.74        7.74      2.73 o 
   0   6   7     1061.68     1005.66     16.05 o 
   1   6   7     2768.36     2846.10     39.07 o 
   2   6   7      771.48      780.67     16.35 o 
   3   6   7     2640.64     2905.02     33.07 o 
   4   6   7      418.17      407.62      8.04 o 
   5   6   7     5127.53     5063.28     67.26 o 
   6   6   7       23.32       20.25      3.03 o 
   7   6   7        0.03       -0.23      3.03 o 
   8   6   7        1.70        5.48      4.53 o 
   9   6   7     1001.58      993.30     23.17 o 
  10   6   7       33.86       41.12      6.92 o 
  11   6   7       41.50       32.66      7.46 o 
  12   6   7       73.41       86.20     12.84 o 
  -7   7   7        4.47       11.35      6.64 o 
  -6   7   7       23.46       50.09      8.71 o 
  -5   7   7       96.47       61.33      7.76 o 
  -4   7   7       13.40       -0.55      5.02 o 
  -3   7   7      378.64      343.13     11.83 o 
  -2   7   7      627.15      665.71     16.68 o 
  -1   7   7     2171.58     2174.52     31.49 o 
   0   7   7      379.86      423.48      9.07 o 
   1   7   7        3.43        5.29      3.62 o 
   2   7   7     1171.85     1065.40     16.92 o 
   3   7   7     1115.60     1053.26     39.75 o 
   4   7   7      351.10      360.07     10.32 o 
   5   7   7        8.05        5.89      2.37 o 
   6   7   7     2411.21     2418.58     57.49 o 
   7   7   7      944.17      941.16     19.16 o 
   8   7   7      563.48      485.74     14.40 o 
   9   7   7       67.38       72.97      7.46 o 
  10   7   7      918.82      885.84     24.76 o 
  11   7   7       26.19       21.30      6.96 o 
  12   7   7      166.84      198.95     12.15 o 
  -6   8   7        8.85       -5.99      7.57 o 
  -5   8   7       91.53      156.13     10.18 o 
  -4   8   7      139.09      109.80     14.90 o 
  -3   8   7        0.89        0.98      4.63 o 
  -2   8   7       15.00       19.17      4.95 o 
  -1   8   7       75.26       42.97     14.44 o 
   0   8   7      222.73      219.49      7.04 o 
   1   8   7      197.18      174.00     11.18 o 
   2   8   7     1199.45     1169.74     18.78 o 
   3   8   7        6.75        8.92      3.95 o 
   4   8   7      263.64      293.46      9.93 o 
   5   8   7     3541.16     3659.96     41.88 o 
   6   8   7      538.98      500.55     14.17 o 
   7   8   7      570.62      544.10     15.27 o 
   8   8   7      649.12      660.78     17.61 o 
   9   8   7      804.19      814.93     21.01 o 
  10   8   7      381.10      455.87     16.05 o 
  11   8   7       65.92       66.74      8.55 o 
  12   8   7       72.92       76.74      9.39 o 
  -6   9   7        9.80       20.92      7.57 o 
  -5   9   7       54.24       35.36     11.92 o 
  -4   9   7      182.64      217.67     16.96 o 
  -3   9   7       41.92       44.59      6.96 o 
  -2   9   7       86.21      125.53      9.63 o 
  -1   9   7     1333.95     1213.13     25.94 o 
   0   9   7       17.21       19.23      5.02 o 
   1   9   7       85.12       97.30      4.85 o 
   2   9   7      403.92      395.66     10.81 o 
   3   9   7      275.77      283.33     15.13 o 
   4   9   7       68.64       65.79      3.73 o 
   5   9   7       28.15       46.64      4.51 o 
   6   9   7     1212.89     1248.48     20.16 o 
   7   9   7      922.28      917.97     21.33 o 
   8   9   7      406.67      357.42     12.92 o 
   9   9   7       92.84      101.22      8.41 o 
  10   9   7     1242.66     1271.00     29.16 o 
  11   9   7      109.17       91.32      9.08 o 
  12   9   7      133.07      145.60     11.51 o 
  -5  10   7       21.54       25.58      7.94 o 
  -4  10   7       65.14       84.86      8.88 o 
  -3  10   7        8.45        5.49      5.81 o 
  -2  10   7      691.76      551.97     19.72 o 
  -1  10   7      225.95      298.87     21.55 o 
   0  10   7        1.58       -2.13      4.69 o 
   1  10   7       11.29        5.96      4.54 o 
   2  10   7      427.63      340.77     27.53 o 
   3  10   7      149.47      121.21      7.61 o 
   4  10   7      577.90      543.17     14.41 o 
   5  10   7      119.43      114.10      5.63 o 
   6  10   7       45.50       43.44      4.55 o 
   7  10   7       42.47       39.80      6.90 o 
   8  10   7        1.67        0.47      5.61 o 
   9  10   7      261.02      250.33     12.13 o 
  10  10   7       97.84      133.55     10.03 o 
  11  10   7       83.15      102.60     10.03 o 
  -3  11   7        0.30        0.77      6.13 o 
  -2  11   7       57.54      104.66     10.77 o 
  -1  11   7      239.12      227.87     11.33 o 
   0  11   7       66.96       84.04     10.32 o 
   1  11   7       81.69       83.08      8.02 o 
   2  11   7      131.96      167.06     14.21 o 
   3  11   7      488.34      433.54     10.90 o 
   4  11   7        4.41       11.87      8.09 o 
   5  11   7       13.08       11.35      3.95 o 
   6  11   7      193.87      199.10      7.66 o 
   7  11   7      946.82      956.94     17.86 o 
   8  11   7       25.48       22.66      6.32 o 
   9  11   7       30.10       23.78      6.79 o 
  10  11   7      217.09      250.73     26.82 o 
  11  11   7      307.05      291.70     14.58 o 
  -2  12   7        6.29       -4.03      6.39 o 
  -1  12   7      210.70      298.86     13.43 o 
   0  12   7      305.15      297.17     12.97 o 
   1  12   7       28.20       29.57      5.84 o 
   2  12   7      108.01      109.06      8.02 o 
   3  12   7      455.25      480.56     31.41 o 
   4  12   7      537.74      516.52     26.75 o 
   5  12   7       53.08       37.94      5.03 o 
   6  12   7       77.31       81.41      6.64 o 
   7  12   7      159.09      164.55     13.20 o 
   8  12   7        8.65        0.53      6.27 o 
   9  12   7       49.99       40.67     10.09 o 
  10  12   7      158.08      166.74     11.35 o 
   0  13   7      143.55      168.76     10.70 o 
   1  13   7       97.96      105.91     12.84 o 
   2  13   7       22.63       33.47      9.17 o 
   3  13   7      560.27      537.81     23.84 o 
   4  13   7      294.52      301.04     10.54 o 
   5  13   7      127.66      129.41      7.57 o 
   6  13   7       31.57       23.79      5.36 o 
   7  13   7      263.46      268.09     15.48 o 
   8  13   7      112.12      101.77      7.14 o 
   9  13   7       33.83       30.95      8.71 o 
   2  14   7        0.04       -4.58      8.71 o 
   3  14   7      194.92      219.16     16.96 o 
   4  14   7      182.09      189.52     18.11 o 
   5  14   7      144.47      143.45      9.74 o 
   6  14   7       10.90       14.73      5.52 o 
   7  14   7      228.26      287.09     11.15 o 
   8  14   7      444.82      446.85     13.50 o 
  -5 -12   8       21.28       16.52      5.85 o 
  -4 -12   8      138.21      173.63      8.93 o 
  -3 -12   8       58.11       45.43      7.90 o 
  -8 -11   8       10.24       10.36      7.29 o 
  -7 -11   8        3.06       -4.29      4.92 o 
  -6 -11   8      146.10      151.83      9.63 o 
  -5 -11   8        1.68       -1.25      4.64 o 
  -4 -11   8        4.17       10.01      5.35 o 
  -3 -11   8       36.79       37.55      5.72 o 
  -2 -11   8       15.95        9.03      6.27 o 
  -1 -11   8       20.62       11.46     10.09 o 
   0 -11   8       92.41      124.71     13.75 o 
  -9 -10   8       81.15       81.19     18.34 o 
  -8 -10   8        0.49        1.67     11.92 o 
  -7 -10   8      161.51      164.90     10.36 o 
  -6 -10   8       37.20       38.71      5.55 o 
  -5 -10   8        0.39        2.17      4.49 o 
  -4 -10   8      410.16      443.33     11.95 o 
  -3 -10   8      327.28      321.41     10.56 o 
  -2 -10   8        1.20       -1.02      6.24 o 
  -1 -10   8        7.08        5.04      8.25 o 
   0 -10   8       79.55       49.06     10.55 o 
   1 -10   8       67.23       93.53     11.92 o 
   2 -10   8        1.29       -0.70      6.59 o 
 -10  -9   8      189.66      206.66     26.13 o 
  -9  -9   8        1.50        3.85      7.34 o 
  -8  -9   8      157.81      157.70     10.53 o 
  -7  -9   8        0.80       -0.76      5.99 o 
  -6  -9   8      738.12      771.22     15.94 o 
  -5  -9   8       36.98       31.46      4.92 o 
  -4  -9   8      122.86      107.06      6.32 o 
  -3  -9   8       11.33       14.41      5.56 o 
  -2  -9   8      124.89      120.67      6.66 o 
  -1  -9   8      116.10      115.74     10.32 o 
   0  -9   8       48.68       44.93      9.17 o 
   1  -9   8      179.66      175.40     10.05 o 
   2  -9   8      158.74      134.25      9.53 o 
   3  -9   8       78.03       71.85      8.59 o 
 -10  -8   8        0.05        6.32      6.83 o 
  -9  -8   8      204.97      205.83     11.51 o 
  -8  -8   8       32.07       29.13      6.48 o 
  -7  -8   8     1318.53     1246.20     28.16 o 
  -6  -8   8       29.08       31.80      6.32 o 
  -5  -8   8      474.16      485.26     11.57 o 
  -4  -8   8       34.13       10.74      5.77 o 
  -3  -8   8      282.49      300.68      8.94 o 
  -2  -8   8       96.46       71.53      7.35 o 
  -1  -8   8        7.46       16.05      7.57 o 
   0  -8   8      203.78      219.92     10.77 o 
   1  -8   8      429.91      461.08     14.75 o 
   2  -8   8      159.46      186.94     10.37 o 
   3  -8   8       22.64       16.83      6.39 o 
   4  -8   8       87.37       57.13      8.48 o 
   5  -8   8      121.59      139.23     10.77 o 
 -11  -7   8       17.81       19.73      7.90 o 
 -10  -7   8      612.78      615.07     19.45 o 
  -9  -7   8        4.15        8.16      6.13 o 
  -8  -7   8       16.19        0.69      5.84 o 
  -7  -7   8       58.24       55.85      6.96 o 
  -6  -7   8     2152.02     2074.99     40.17 o 
  -5  -7   8      194.08      192.99      7.46 o 
  -4  -7   8       23.80       15.78      3.54 o 
  -3  -7   8       72.01       61.28      4.91 o 
  -2  -7   8     2360.50     2194.73     31.50 o 
  -1  -7   8       12.54        4.20      3.44 o 
   0  -7   8       13.20       25.88      5.57 o 
   1  -7   8     1362.35     1366.88     22.85 o 
   2  -7   8     1851.55     1743.17     34.52 o 
   3  -7   8       51.15       73.33      7.76 o 
   4  -7   8        0.30       13.16     10.55 o 
   5  -7   8       40.80       38.04      8.03 o 
   6  -7   8       15.79       11.80      7.04 o 
 -11  -6   8      104.34      121.22     10.44 o 
 -10  -6   8       14.48        1.21      6.32 o 
  -9  -6   8      279.53      279.95     12.80 o 
  -8  -6   8       54.82       31.70      6.16 o 
  -7  -6   8      657.14      643.51     17.83 o 
  -6  -6   8       93.74       93.01     15.59 o 
  -5  -6   8     1018.13      968.63     21.84 o 
  -4  -6   8       47.06       42.42      4.60 o 
  -3  -6   8     2511.26     2602.39     37.18 o 
  -2  -6   8      158.31      165.39      9.00 o 
  -1  -6   8     1319.46     1276.59     20.53 o 
   0  -6   8        6.56       16.87      3.42 o 
   1  -6   8     1046.18     1031.89     35.07 o 
   2  -6   8      519.48      495.11     14.73 o 
   3  -6   8      276.06      289.18     11.80 o 
   4  -6   8       48.62       31.43      8.02 o 
   5  -6   8       75.16       82.70      8.48 o 
   6  -6   8      209.45      184.65     11.15 o 
   7  -6   8      102.29       71.43      9.20 o 
 -11  -5   8      132.75      143.53     10.64 o 
 -10  -5   8      481.72      545.78     17.67 o 
  -9  -5   8       27.32       25.79      6.59 o 
  -8  -5   8      127.18      101.44      7.61 o 
  -7  -5   8       38.87       27.32      8.25 o 
  -6  -5   8     1376.23     1274.85     26.56 o 
  -5  -5   8      349.59      319.44     10.83 o 
  -4  -5   8       55.94       66.14      7.11 o 
  -3  -5   8      774.37      751.32     11.11 o 
  -2  -5   8     7935.49     7862.03     85.68 o 
  -1  -5   8      188.62      116.14      5.17 o 
   0  -5   8      426.72      370.99      9.09 o 
   1  -5   8      105.63       85.83      4.72 o 
   2  -5   8     1470.51     1589.05     24.86 o 
   3  -5   8      386.87      351.86     12.20 o 
   4  -5   8       25.94       25.43      5.40 o 
   5  -5   8       34.32       31.64      6.06 o 
   6  -5   8      892.04      865.94     24.07 o 
   7  -5   8       30.69       54.65      9.86 o 
 -11  -4   8       21.25       34.85     11.92 o 
 -10  -4   8        0.39       10.72      6.27 o 
  -9  -4   8      106.09      103.03     12.15 o 
  -8  -4   8      405.07      355.16     12.96 o 
  -7  -4   8      133.79      147.76      8.26 o 
  -6  -4   8      166.62      149.67      8.11 o 
  -5  -4   8     2184.66     2156.80     63.27 o 
  -4  -4   8       14.60        5.87      2.37 o 
  -3  -4   8     1487.75     1563.30     19.47 o 
  -2  -4   8     1928.11     1876.67     22.66 o 
  -1  -4   8     2381.40     2361.11     27.80 o 
   0  -4   8      582.96      611.09     19.86 o 
   1  -4   8       12.13       21.91      2.97 o 
   2  -4   8       37.21       24.62      3.39 o 
   3  -4   8      789.75      790.31     14.67 o 
   4  -4   8       34.40       48.04      5.61 o 
   5  -4   8      112.28      116.51      7.93 o 
   6  -4   8      110.46      101.83     11.23 o 
   7  -4   8      178.03      148.10     10.24 o 
   8  -4   8        7.07        3.48      6.59 o 
 -11  -3   8      269.94      306.73     21.09 o 
 -10  -3   8      371.85      403.93     22.47 o 
  -9  -3   8      142.91      175.07     10.18 o 
  -8  -3   8       12.67       11.20      5.16 o 
  -7  -3   8      186.99      161.70     10.55 o 
  -6  -3   8     1140.63     1107.50     23.34 o 
  -5  -3   8     1032.07     1068.88     17.35 o 
  -4  -3   8      204.47      153.12      5.03 o 
  -3  -3   8      991.03      840.67     13.82 o 
  -2  -3   8     2636.88     2551.12     29.33 o 
  -1  -3   8      698.14      629.05     24.02 o 
   0  -3   8       27.95       28.43     11.57 o 
   1  -3   8        2.11        1.98      2.22 o 
   2  -3   8     3349.94     3704.50     61.38 o 
   3  -3   8      894.52      901.14     15.56 o 
   4  -3   8        2.81        9.81      3.22 o 
   5  -3   8        0.98       -4.83      4.18 o 
   6  -3   8      449.98      454.09     14.29 o 
   7  -3   8        0.53        9.63      5.73 o 
   8  -3   8       61.36       62.83      7.70 o 
   9  -3   8       36.11       49.92      8.35 o 
 -11  -2   8        2.46       19.26     11.46 o 
 -10  -2   8       27.87       38.51     11.00 o 
  -9  -2   8      479.64      522.19     15.99 o 
  -8  -2   8     1375.92     1355.09     31.87 o 
  -7  -2   8       97.05       67.98      6.32 o 
  -6  -2   8       50.89       66.03      4.23 o 
  -5  -2   8     2013.29     1926.90     28.11 o 
  -4  -2   8     1709.93     1586.90     23.42 o 
  -3  -2   8        5.54        6.92      2.18 o 
  -2  -2   8     1048.49     1064.22     20.36 o 
  -1  -2   8     3411.44     3199.29     35.86 o 
   0  -2   8     1123.45     1107.10     16.80 o 
   1  -2   8     2732.15     2963.51     52.47 o 
   2  -2   8     6209.02     6288.69     82.54 o 
   3  -2   8      591.10      626.52     14.17 o 
   4  -2   8       75.02       50.34      3.84 o 
   5  -2   8      393.95      457.33     10.35 o 
   6  -2   8       23.80        5.64      8.48 o 
   7  -2   8      247.17      229.37     11.01 o 
   8  -2   8       56.52       51.62      7.04 o 
   9  -2   8       83.57       81.26     11.69 o 
 -11  -1   8      256.91      285.64     21.55 o 
 -10  -1   8       91.39       85.28     13.30 o 
  -9  -1   8      381.41      389.26     21.09 o 
  -8  -1   8      702.94      724.75     28.88 o 
  -7  -1   8     1184.60     1194.46     19.90 o 
  -6  -1   8      131.81      144.45      8.00 o 
  -5  -1   8     3878.83     3809.56     51.87 o 
  -4  -1   8       49.68       47.00      3.27 o 
  -3  -1   8     4504.73     4424.50     58.64 o 
  -2  -1   8     2226.12     2202.97     37.89 o 
  -1  -1   8     4286.22     4522.00     59.32 o 
   0  -1   8     3498.38     3841.49     42.75 o 
   1  -1   8     7201.50     7481.62     96.71 o 
   2  -1   8     1788.20     1837.31     26.21 o 
   3  -1   8     2373.36     2427.38     34.01 o 
   4  -1   8     2705.46     2656.29     45.33 o 
   5  -1   8      167.84      150.49      8.24 o 
   6  -1   8      463.83      522.45     14.36 o 
   7  -1   8       43.65       37.92      5.61 o 
   8  -1   8        7.55        2.20      4.95 o 
   9  -1   8       42.25       39.71     13.53 o 
  10  -1   8      403.02      383.51     15.52 o 
 -11   0   8       26.02       21.09     11.00 o 
 -10   0   8      107.84      117.37     13.75 o 
  -9   0   8      140.21      116.46     11.92 o 
  -8   0   8     1462.60     1417.34     29.31 o 
  -7   0   8      453.43      410.06     14.74 o 
  -6   0   8       12.99        3.04      3.03 o 
  -5   0   8      691.87      680.97     12.59 o 
  -4   0   8     7355.94     7600.29     98.97 o 
  -3   0   8      136.40      101.08      4.18 o 
  -2   0   8     1039.78     1019.98     17.04 o 
  -1   0   8     9790.11    10185.62    130.42 o 
   0   0   8     5546.73     5434.18     70.61 o 
   1   0   8      977.22     1103.67     16.17 o 
   2   0   8      756.68      621.51     10.32 o 
   3   0   8     7072.68     7585.21     98.49 o 
   4   0   8      128.15      164.20      5.59 o 
   5   0   8      290.69      311.43      9.79 o 
   6   0   8        9.32        6.31      3.30 o 
   7   0   8     1232.38     1240.31     25.88 o 
   8   0   8      301.06      314.91     13.53 o 
   9   0   8        5.80        2.70      5.61 o 
  10   0   8       16.18        8.55      8.02 o 
 -10   1   8       60.81       60.98      8.09 o 
  -9   1   8      176.46      152.35      9.53 o 
  -8   1   8       38.32       34.75      6.27 o 
  -7   1   8      413.06      462.70     21.32 o 
  -6   1   8       38.50       29.74      3.71 o 
  -5   1   8     1343.24     1289.91     20.28 o 
  -4   1   8      271.36      264.03     10.82 o 
  -3   1   8     5195.48     5419.22     71.27 o 
  -2   1   8      938.01      956.63     27.29 o 
  -1   1   8       63.50       48.64      2.58 o 
   0   1   8     1577.60     1616.49     26.87 o 
   1   1   8     2144.81     1893.29     33.22 o 
   2   1   8      853.19      804.87     16.52 o 
   3   1   8      465.70      449.89      8.30 o 
   4   1   8      756.27      829.84     13.85 o 
   5   1   8      135.40      107.04      4.75 o 
   6   1   8      585.96      610.35     27.54 o 
   7   1   8      597.41      539.01     23.17 o 
   8   1   8      209.74      222.89     10.31 o 
   9   1   8      240.47      258.05     11.51 o 
  10   1   8      279.48      277.99     12.92 o 
  11   1   8       39.39       46.90     12.84 o 
 -10   2   8       86.49      144.09     10.31 o 
  -9   2   8        0.59       -4.66      5.99 o 
  -8   2   8      113.20      121.70      8.59 o 
  -7   2   8      152.55      145.75      8.71 o 
  -6   2   8     1125.11     1115.99     52.73 o 
  -5   2   8      419.66      453.86      9.74 o 
  -4   2   8     1137.89     1246.08     19.58 o 
  -3   2   8      288.77      362.24      7.85 o 
  -2   2   8     2234.72     2285.10     39.39 o 
  -1   2   8      666.46      745.26     17.01 o 
   0   2   8     1006.81      892.53     13.39 o 
   1   2   8      350.82      361.09     12.61 o 
   2   2   8      138.54      152.71      7.11 o 
   3   2   8       71.76       55.26      2.67 o 
   4   2   8     1401.21     1372.12     20.39 o 
   5   2   8      171.00      128.88      5.19 o 
   6   2   8       28.70       18.48      3.30 o 
   7   2   8      100.43      105.29      6.23 o 
   8   2   8      477.72      504.04     14.55 o 
   9   2   8        3.00        2.06      5.02 o 
  10   2   8       10.85        5.56      5.94 o 
  11   2   8      108.30      108.83      9.56 o 
  -9   3   8       41.88       14.55      8.25 o 
  -8   3   8        7.29       20.86      6.81 o 
  -7   3   8      531.22      538.90     29.34 o 
  -6   3   8      592.27      583.91     16.05 o 
  -5   3   8       13.17       15.59      4.54 o 
  -4   3   8        0.53       -5.18      8.35 o 
  -3   3   8      383.52      370.40     10.06 o 
  -2   3   8      113.55      120.99      5.07 o 
  -1   3   8       72.25       55.75      2.97 o 
   0   3   8      487.29      670.95     10.84 o 
   1   3   8     4590.64     4812.89     62.74 o 
   2   3   8      542.85      472.38      7.99 o 
   3   3   8       36.70       60.16      3.70 o 
   4   3   8       40.22       42.74      2.76 o 
   5   3   8      443.06      355.99      7.95 o 
   6   3   8      415.71      354.70      9.98 o 
   7   3   8      474.13      504.28     10.93 o 
   8   3   8        8.89        6.43      3.69 o 
   9   3   8      825.31      782.84     20.36 o 
  10   3   8      522.51      522.61     40.81 o 
  11   3   8       66.55       62.51     12.38 o 
  -9   4   8       37.29       20.17      7.46 o 
  -8   4   8      156.48      137.67      9.85 o 
  -7   4   8      111.37      108.01      8.11 o 
  -6   4   8      206.85      232.99     10.53 o 
  -5   4   8      277.26      262.54     10.53 o 
  -4   4   8      882.82      864.80     19.13 o 
  -3   4   8      171.95      118.75      7.35 o 
  -2   4   8     1079.15     1127.92     17.63 o 
  -1   4   8      512.18      521.68     12.15 o 
   0   4   8     5052.78     5054.76     66.22 o 
   1   4   8     2043.72     2313.11     31.70 o 
   2   4   8     3091.76     3163.80     35.09 o 
   3   4   8      681.83      680.69     11.18 o 
   4   4   8     1044.17      955.96     23.77 o 
   5   4   8      112.80      117.31      4.85 o 
   6   4   8      180.37      176.91      6.39 o 
   7   4   8      370.87      373.96     14.12 o 
   8   4   8     1019.59     1033.39     18.43 o 
   9   4   8       18.48       19.13      4.50 o 
  10   4   8      219.94      223.34      9.74 o 
  11   4   8      580.67      612.09     25.68 o 
  12   4   8       77.17       88.03     13.30 o 
  -8   5   8        0.01       -6.42      6.13 o 
  -7   5   8      122.97      127.13      9.20 o 
  -6   5   8      353.72      344.94     34.62 o 
  -5   5   8       68.72       75.05     13.75 o 
  -4   5   8       42.94       31.41      5.04 o 
  -3   5   8      812.98      789.27     17.82 o 
  -2   5   8      486.16      460.21      9.75 o 
  -1   5   8      206.97      261.88      6.61 o 
   0   5   8        0.82        3.44      3.73 o 
   1   5   8     6142.61     6415.65     83.59 o 
   2   5   8       20.16       15.92      2.26 o 
   3   5   8       74.87       89.05      2.99 o 
   4   5   8        5.65        9.43      2.65 o 
   5   5   8     6833.20     6852.13     89.76 o 
   6   5   8       37.73       39.27      3.52 o 
   7   5   8      471.72      503.28     11.64 o 
   8   5   8       29.86       21.09      3.95 o 
   9   5   8      757.57      722.94     15.05 o 
  10   5   8      289.54      314.77     19.26 o 
  11   5   8       18.84       14.22      6.64 o 
  12   5   8      128.21      125.63     13.75 o 
  -8   6   8        8.35        9.98      6.96 o 
  -7   6   8       63.85       69.43      8.26 o 
  -6   6   8      334.07      439.19     15.07 o 
  -5   6   8      331.38      227.70     19.94 o 
  -4   6   8       51.74       40.31     15.13 o 
  -3   6   8      421.38      390.69     12.61 o 
  -2   6   8      720.99      728.80     13.99 o 
  -1   6   8      749.63      744.45     13.12 o 
   0   6   8      814.25      832.55     14.01 o 
   1   6   8      330.71      303.44      9.08 o 
   2   6   8     1661.84     1746.09     25.19 o 
   3   6   8      455.86      463.98      7.94 o 
   4   6   8      380.83      341.99      6.28 o 
   5   6   8      111.47      115.01      6.39 o 
   6   6   8     1879.21     1843.77     33.79 o 
   7   6   8       24.89       29.05      3.68 o 
   8   6   8     1273.28     1241.82     20.94 o 
   9   6   8      113.97       98.24     11.92 o 
  10   6   8      973.96      983.11     23.81 o 
  11   6   8      112.86      117.92      9.24 o 
  12   6   8      140.83      165.52     16.05 o 
  -7   7   8        8.10        9.11      6.46 o 
  -6   7   8       65.87       52.03      7.44 o 
  -5   7   8        1.86       27.79      6.59 o 
  -4   7   8       27.64       13.88      6.19 o 
  -3   7   8      459.38      478.23     14.25 o 
  -2   7   8      815.27      767.83     18.15 o 
  -1   7   8      130.41      113.69      5.94 o 
   0   7   8      412.22      438.70      9.52 o 
   1   7   8      404.43      456.25     11.68 o 
   2   7   8     1670.10     1644.68     29.38 o 
   3   7   8       11.88       27.63      2.85 o 
   4   7   8      668.16      728.20     12.36 o 
   5   7   8     5162.25     5168.64     57.57 o 
   6   7   8      232.49      241.96     10.02 o 
   7   7   8        1.26        1.87      3.32 o 
   8   7   8       30.19       37.89      5.73 o 
   9   7   8     1222.77     1130.62     26.13 o 
  10   7   8        6.28       -8.99      5.99 o 
  11   7   8        0.37       -7.93      5.81 o 
  12   7   8       14.72       19.89      7.44 o 
  -6   8   8       34.06       67.70     17.88 o 
  -5   8   8      256.97      204.60     11.33 o 
  -4   8   8       86.54      113.62      8.59 o 
  -3   8   8        2.02       -1.68      4.73 o 
  -2   8   8       60.71       46.72      5.99 o 
  -1   8   8      392.70      314.37     11.02 o 
   0   8   8        9.58        8.28      3.33 o 
   1   8   8       87.67       80.43      5.48 o 
   2   8   8      454.25      480.05     10.12 o 
   3   8   8       76.66       88.02      6.70 o 
   4   8   8     1351.59     1429.15     21.30 o 
   5   8   8       10.91       13.82      3.49 o 
   6   8   8     2095.48     2145.59     31.59 o 
   7   8   8      860.13      852.92     46.54 o 
   8   8   8      402.73      420.73     24.76 o 
   9   8   8      208.32      195.07     10.53 o 
  10   8   8      712.99      672.37     19.38 o 
  11   8   8       69.36       85.07      8.81 o 
  12   8   8       43.48       38.29     13.07 o 
  -5   9   8      122.62      167.62     10.68 o 
  -4   9   8      218.25      202.07     11.15 o 
  -3   9   8       20.32       16.26      5.67 o 
  -2   9   8        4.43       -2.26      4.69 o 
  -1   9   8      293.16      339.66     12.15 o 
   0   9   8      888.57      834.47     19.61 o 
   1   9   8       58.18       54.67      4.32 o 
   2   9   8      358.41      338.39      8.71 o 
   3   9   8       48.05       47.32      6.35 o 
   4   9   8      335.51      342.58      7.36 o 
   5   9   8      562.19      586.68     10.01 o 
   6   9   8      246.85      221.53     18.78 o 
   7   9   8       92.06       87.07      7.11 o 
   8   9   8       51.16       20.87      5.81 o 
   9   9   8      313.09      363.50     13.90 o 
  10   9   8      118.35      127.49      9.71 o 
  11   9   8       59.81       50.13      8.09 o 
  12   9   8        2.60        4.15     10.32 o 
  -4  10   8       62.34       79.92      8.74 o 
  -3  10   8       25.46       40.12      8.71 o 
  -2  10   8      430.54      469.77     15.72 o 
  -1  10   8      483.31      394.22     13.78 o 
   0  10   8       82.45       92.86      7.29 o 
   1  10   8      107.87      125.69      7.29 o 
   2  10   8      589.15      600.96     12.79 o 
   3  10   8      445.36      420.00     22.04 o 
   4  10   8        0.35        2.87      2.94 o 
   5  10   8        5.63       11.05      3.41 o 
   6  10   8      269.17      282.08      9.32 o 
   7  10   8      428.31      403.28     13.19 o 
   8  10   8       88.69      110.60     14.90 o 
   9  10   8       47.78       35.75      7.11 o 
  10  10   8      707.67      652.52     33.01 o 
  11  10   8      107.14      105.39     14.44 o 
  -3  11   8       27.57        5.00      6.50 o 
  -2  11   8       15.36        2.14      5.67 o 
  -1  11   8      110.31      135.71     10.55 o 
   0  11   8       58.31       55.46      6.96 o 
   1  11   8       78.35       69.28      7.11 o 
   2  11   8      530.56      527.90     15.05 o 
   3  11   8      182.93      215.22      8.71 o 
   4  11   8      216.35      209.58      7.66 o 
   5  11   8       77.79       83.00      7.14 o 
   6  11   8      468.84      475.90     11.61 o 
   7  11   8      350.98      322.10     10.43 o 
   8  11   8       40.92       33.21      6.79 o 
   9  11   8      194.99      217.17     11.80 o 
  10  11   8      143.64      140.25     15.59 o 
  11  11   8       96.00      104.82     10.36 o 
  -2  12   8       22.31       40.88      7.76 o 
  -1  12   8      490.69      407.56     15.40 o 
   0  12   8      271.77      279.87     21.55 o 
   1  12   8       35.70       44.80      6.64 o 
   2  12   8       30.72       41.41      6.27 o 
   3  12   8      551.55      529.28     16.05 o 
   4  12   8      128.51      150.13      7.37 o 
   5  12   8        4.97        6.02      4.44 o 
   6  12   8       61.56       73.54      5.68 o 
   7  12   8      401.92      373.17     10.96 o 
   8  12   8        3.20       -8.50      5.67 o 
   9  12   8        0.21        2.13      6.46 o 
  10  12   8      113.70      131.20     10.64 o 
   0  13   8      112.71      124.24      9.88 o 
   1  13   8       74.80       76.13      8.11 o 
   2  13   8       26.66       22.01      8.71 o 
   3  13   8      236.61      246.21     17.42 o 
   4  13   8      495.00      473.40     13.45 o 
   5  13   8      100.69       76.32      6.31 o 
   6  13   8        1.40       -2.44      4.62 o 
   7  13   8      208.60      204.32      8.90 o 
   8  13   8      430.93      466.08     13.04 o 
   9  13   8       15.64        6.34      7.34 o 
   2  14   8        0.98       -7.79      8.71 o 
   3  14   8      204.76      212.28     16.96 o 
   4  14   8      112.75      118.61     10.55 o 
   5  14   8       94.64      100.76      8.02 o 
   6  14   8       23.00       28.40      6.11 o 
   7  14   8      495.09      484.87     13.85 o 
   8  14   8      185.75      191.62      9.53 o 
  -7 -11   9       81.92       86.47      9.39 o 
  -6 -11   9       41.95       42.85      6.39 o 
  -5 -11   9       19.61       14.85      5.59 o 
  -4 -11   9       19.76       19.58      5.44 o 
  -3 -11   9       68.61       66.32      6.58 o 
  -2 -11   9        3.45       16.29      6.79 o 
  -1 -11   9       24.83       26.59     11.00 o 
  -8 -10   9       11.48        9.86      6.81 o 
  -7 -10   9        2.97        4.32      6.13 o 
  -6 -10   9      297.27      310.91     10.81 o 
  -5 -10   9       34.12       35.79      5.51 o 
  -4 -10   9       97.72       88.46      8.42 o 
  -3 -10   9      738.90      770.20     16.44 o 
  -2 -10   9      191.43      239.29      9.77 o 
  -1 -10   9       44.46       17.42      9.63 o 
   0 -10   9       24.15       50.89     10.09 o 
   1 -10   9       38.69       36.68     10.55 o 
  -9  -9   9      128.72      127.10     10.03 o 
  -8  -9   9        2.44       -4.98      5.67 o 
  -7  -9   9      303.22      338.14     27.97 o 
  -6  -9   9       11.06       16.45      4.64 o 
  -5  -9   9        1.88        7.40      4.35 o 
  -4  -9   9      465.38      461.98     11.94 o 
  -3  -9   9       34.35       36.43      4.83 o 
  -2  -9   9      171.81      141.06      7.04 o 
  -1  -9   9        0.23        2.71      6.19 o 
   0  -9   9       38.70       27.05      8.71 o 
   1  -9   9       51.62       59.54      7.76 o 
   2  -9   9        2.79        8.38      6.17 o 
   3  -9   9       57.34       86.76      9.34 o 
 -10  -8   9      308.84      340.77     15.55 o 
  -9  -8   9        2.23       -0.42      7.11 o 
  -8  -8   9       55.43       53.62      7.29 o 
  -7  -8   9        3.97        6.39      5.67 o 
  -6  -8   9     1208.86     1140.13     26.24 o 
  -5  -8   9       21.21        7.30      4.22 o 
  -4  -8   9      366.53      367.24     10.49 o 
  -3  -8   9        1.06       -5.47      3.64 o 
  -2  -8   9      299.40      322.94      9.74 o 
  -1  -8   9       44.62       52.53      9.86 o 
   0  -8   9       89.51       87.81      5.81 o 
   1  -8   9      142.97      159.13     18.80 o 
   2  -8   9      291.85      282.13     12.59 o 
   3  -8   9       34.04       12.62      9.40 o 
   4  -8   9        0.43       -3.25      8.71 o 
 -10  -7   9        1.09        6.73      6.64 o 
  -9  -7   9      386.77      391.53     15.20 o 
  -8  -7   9       81.45       80.52      7.78 o 
  -7  -7   9      667.17      653.81     18.34 o 
  -6  -7   9       24.29       27.06      5.84 o 
  -5  -7   9      394.22      402.80     10.30 o 
  -4  -7   9        4.98        6.07      4.24 o 
  -3  -7   9     1538.39     1330.28     21.45 o 
  -2  -7   9      163.58      141.65     13.84 o 
  -1  -7   9      243.31      309.09      9.49 o 
   0  -7   9       11.18        5.87      3.79 o 
   1  -7   9      256.98      248.50     10.68 o 
   2  -7   9      234.06      241.45     11.18 o 
   3  -7   9      444.26      385.04     13.93 o 
   4  -7   9        3.14       -1.75      5.94 o 
   5  -7   9       23.91       35.78     11.23 o 
 -11  -6   9       68.80       50.73      8.03 o 
 -10  -6   9      324.42      340.58     14.40 o 
  -9  -6   9        3.47        2.03      5.81 o 
  -8  -6   9      131.43      124.71      8.59 o 
  -7  -6   9        8.51       -0.67      5.02 o 
  -6  -6   9     1468.86     1416.07     59.60 o 
  -5  -6   9        1.97        2.50      4.18 o 
  -4  -6   9        5.15       -1.38      2.95 o 
  -3  -6   9       16.96       11.76      3.57 o 
  -2  -6   9     3347.97     3352.25     39.22 o 
  -1  -6   9        8.21        6.84      3.15 o 
   0  -6   9       29.18       48.06      7.37 o 
   1  -6   9      761.22      767.53     34.85 o 
   2  -6   9     1679.67     1753.69     34.32 o 
   3  -6   9       27.75       22.95      5.50 o 
   4  -6   9       67.40       69.49      7.70 o 
   5  -6   9      216.31      185.40     10.68 o 
   6  -6   9      385.43      391.38     15.27 o 
 -11  -5   9        4.09        8.71      6.79 o 
 -10  -5   9        9.04       17.30      7.34 o 
  -9  -5   9      404.74      365.53     14.25 o 
  -8  -5   9      113.58      133.61      8.59 o 
  -7  -5   9      367.12      292.27     18.34 o 
  -6  -5   9       32.23       36.35      5.61 o 
  -5  -5   9      989.73      987.80     21.98 o 
  -4  -5   9      172.89      165.52      6.46 o 
  -3  -5   9      231.19      209.68      6.09 o 
  -2  -5   9       15.19       18.12      2.80 o 
  -1  -5   9     1101.06     1129.27     15.48 o 
   0  -5   9      102.21       89.03      4.75 o 
   1  -5   9       39.69       34.01      3.84 o 
   2  -5   9      360.09      347.34      9.28 o 
   3  -5   9      663.27      675.50     17.23 o 
   4  -5   9      133.99      114.86      8.03 o 
   5  -5   9      116.22      114.99     16.51 o 
   6  -5   9      540.21      637.58     19.19 o 
   7  -5   9      161.98      175.05     11.29 o 
 -11  -4   9      151.14      173.31     16.96 o 
 -10  -4   9      199.99      204.61     22.92 o 
  -9  -4   9        2.55        0.96      9.40 o 
  -8  -4   9       11.33        5.12      5.48 o 
  -7  -4   9       35.79       46.09      5.99 o 
  -6  -4   9     1348.57     1379.87     34.85 o 
  -5  -4   9      115.26      128.17     12.84 o 
  -4  -4   9      653.04      642.90     11.97 o 
  -3  -4   9     1347.50     1265.81     16.54 o 
  -2  -4   9     3795.84     3779.55     42.82 o 
  -1  -4   9       21.16       28.35      3.71 o 
   0  -4   9       97.89       99.08      4.49 o 
   1  -4   9      286.22      289.33      7.64 o 
   2  -4   9     2232.91     2232.81     39.84 o 
   3  -4   9      454.62      407.94     10.14 o 
   4  -4   9       16.60       10.69      4.63 o 
   5  -4   9       13.55        3.73      4.83 o 
   6  -4   9      422.18      456.69     15.34 o 
   7  -4   9      205.04      228.49     12.20 o 
   8  -4   9        0.88        5.59      6.39 o 
 -11  -3   9        0.46       -6.42     10.09 o 
 -10  -3   9        2.75      -13.75      9.17 o 
  -9  -3   9        9.86        7.31      7.79 o 
  -8  -3   9     1048.44     1140.48     25.45 o 
  -7  -3   9       92.86       59.87      6.32 o 
  -6  -3   9       11.39        5.73      4.21 o 
  -5  -3   9     2238.15     2236.46     32.22 o 
  -4  -3   9      166.68      133.87      5.16 o 
  -3  -3   9        3.12        4.84      2.65 o 
  -2  -3   9      366.71      424.63      7.17 o 
  -1  -3   9      110.64       98.04      5.61 o 
   0  -3   9       87.81       70.19      3.71 o 
   1  -3   9      551.28      567.56     10.96 o 
   2  -3   9       40.66       21.08      3.16 o 
   3  -3   9      947.60      855.91     50.49 o 
   4  -3   9        0.57        4.00      3.42 o 
   5  -3   9       77.27       48.92      6.42 o 
   6  -3   9      552.62      569.35     41.72 o 
   7  -3   9      379.54      438.20     15.27 o 
   8  -3   9        7.05       13.64      6.17 o 
   9  -3   9      104.00       99.93      9.25 o 
 -11  -2   9      181.93      192.11     18.34 o 
 -10  -2   9      353.04      353.96     21.55 o 
  -9  -2   9      451.64      455.34     15.27 o 
  -8  -2   9        1.72        5.68      5.96 o 
  -7  -2   9      586.53      584.48     16.03 o 
  -6  -2   9     1422.52     1428.96     30.22 o 
  -5  -2   9     1218.58     1237.38     19.78 o 
  -4  -2   9      881.69      889.84     14.82 o 
  -3  -2   9     1109.26     1030.32     16.26 o 
  -2  -2   9     1090.34     1058.92     20.82 o 
  -1  -2   9       17.21       20.12      1.95 o 
   0  -2   9      175.59      158.73      4.09 o 
   1  -2   9      291.83      380.64     30.93 o 
   2  -2   9     5112.64     5194.94     69.02 o 
   3  -2   9      539.46      470.99      9.89 o 
   4  -2   9        1.52       -0.12      2.89 o 
   5  -2   9        1.77        8.42      5.47 o 
   6  -2   9      461.26      468.14     32.55 o 
   7  -2   9      132.70      144.80      8.68 o 
   8  -2   9       11.32       13.28      6.06 o 
   9  -2   9       32.29       43.12      7.57 o 
 -11  -1   9       43.92       58.23     12.84 o 
 -10  -1   9       20.03       17.42     10.09 o 
  -9  -1   9      145.75      139.38     13.75 o 
  -8  -1   9      806.71      845.25     25.45 o 
  -7  -1   9        2.98        2.86      3.36 o 
  -6  -1   9      818.19      859.44     15.29 o 
  -5  -1   9     1833.90     1752.57     26.18 o 
  -4  -1   9     1400.09     1373.14     22.47 o 
  -3  -1   9      352.23      337.45      7.52 o 
  -2  -1   9      674.58      730.75     12.28 o 
  -1  -1   9     8570.59     8552.04    110.21 o 
   0  -1   9    10310.46    11185.08    151.55 o 
   1  -1   9      314.22      347.41      7.32 o 
   2  -1   9     5645.75     5996.10     78.63 o 
   3  -1   9     1253.77     1238.16     20.05 o 
   4  -1   9     1348.97     1336.14     25.51 o 
   5  -1   9       67.08       84.25      4.85 o 
   6  -1   9       40.61       23.58      4.04 o 
   7  -1   9      602.88      671.71     18.02 o 
   8  -1   9      110.77      118.98      8.48 o 
   9  -1   9      114.28      124.33      9.58 o 
  10  -1   9        5.71        0.12      6.59 o 
 -10   0   9       31.48       35.76     11.92 o 
  -9   0   9       69.91       63.27     11.46 o 
  -8   0   9       19.95       13.22     13.53 o 
  -7   0   9      901.49      886.15     16.36 o 
  -6   0   9       67.82       87.66      4.94 o 
  -5   0   9     1930.61     1998.71     29.47 o 
  -4   0   9      285.23      279.19      7.30 o 
  -3   0   9     3296.22     2990.31     71.76 o 
  -2   0   9     1489.59     1392.27     20.50 o 
  -1   0   9     6079.40     6022.17     78.37 o 
   0   0   9     4409.17     4722.25     62.03 o 
   1   0   9      966.55      988.82     12.08 o 
   2   0   9     1183.25     1173.21     17.58 o 
   3   0   9     3802.99     3713.16     50.02 o 
   4   0   9     3766.81     3662.22     49.88 o 
   5   0   9      794.74      809.54     20.89 o 
   6   0   9     1307.12     1263.76     39.08 o 
   7   0   9      336.96      330.74     12.00 o 
   8   0   9      112.63      146.21      8.94 o 
   9   0   9      162.41      160.69     16.96 o 
  10   0   9      182.62      162.04     10.31 o 
 -10   1   9        0.97       12.84     10.55 o 
  -9   1   9        8.52        8.36      5.99 o 
  -8   1   9      703.91      698.26     18.73 o 
  -7   1   9      220.16      178.03      9.39 o 
  -6   1   9       69.27       70.34      4.71 o 
  -5   1   9      479.62      496.84     10.74 o 
  -4   1   9     2147.33     2087.19     30.17 o 
  -3   1   9      224.96      208.78      6.06 o 
  -2   1   9       39.36       46.38      2.89 o 
  -1   1   9      908.04      864.76     18.06 o 
   0   1   9     1151.61     1072.58     16.68 o 
   1   1   9       45.08       53.19      3.85 o 
   2   1   9     1684.93     1570.42     29.00 o 
   3   1   9      782.03      777.26     12.75 o 
   4   1   9     1531.91     1373.10     22.24 o 
   5   1   9      151.65      132.61      5.53 o 
   6   1   9      373.33      402.60      9.89 o 
   7   1   9     1958.40     1921.72     35.92 o 
   8   1   9      840.75      815.47     19.84 o 
   9   1   9       16.84       21.97      5.81 o 
  10   1   9       26.67       21.06      6.46 o 
  11   1   9      122.59      157.26     15.59 o 
 -10   2   9      239.53      223.46     12.13 o 
  -9   2   9      316.31      338.34     14.90 o 
  -8   2   9       37.94       40.47      6.59 o 
  -7   2   9      616.44      614.87     16.85 o 
  -6   2   9       15.59        5.47     10.77 o 
  -5   2   9      234.66      257.81      7.57 o 
  -4   2   9      124.88      141.71      8.11 o 
  -3   2   9     1725.21     1570.03     23.38 o 
  -2   2   9       98.44       87.55      3.95 o 
  -1   2   9     3197.28     3602.21     66.61 o 
   0   2   9      854.90      932.03     14.15 o 
   1   2   9     7462.35     7312.14    117.66 o 
   2   2   9     1458.79     1567.44     28.68 o 
   3   2   9     1570.18     1599.71     22.94 o 
   4   2   9     1310.83     1357.46     20.44 o 
   5   2   9     2015.04     1983.36     28.87 o 
   6   2   9     1321.56     1306.95     21.03 o 
   7   2   9       21.67       22.20      3.88 o 
   8   2   9       61.96       61.50      5.15 o 
   9   2   9      111.58      146.18      8.55 o 
  10   2   9      395.75      405.68     14.87 o 
  11   2   9        1.34      -10.09      9.63 o 
  -9   3   9       84.39       65.04      8.59 o 
  -8   3   9      704.62      746.62     20.42 o 
  -7   3   9       37.40       29.88      6.32 o 
  -6   3   9      840.10      818.76     19.61 o 
  -5   3   9       38.53       41.25      5.34 o 
  -4   3   9     1907.48     1859.55     27.60 o 
  -3   3   9       69.52       88.25      4.14 o 
  -2   3   9      157.09      156.77     11.23 o 
  -1   3   9     2583.69     2744.46     37.45 o 
   0   3   9     9455.25    10219.99    130.94 o 
   1   3   9     4214.93     4786.33     71.08 o 
   2   3   9     1045.12      885.87     19.94 o 
   3   3   9      129.82      110.36      3.82 o 
   4   3   9     1155.80     1023.75     16.17 o 
   5   3   9      303.89      297.58      7.41 o 
   6   3   9      839.97      774.33     14.30 o 
   7   3   9      659.00      665.14     15.99 o 
   8   3   9       56.93       54.27      4.91 o 
   9   3   9       71.81       63.79      5.63 o 
  10   3   9        7.42       10.70      6.19 o 
  11   3   9      172.98      211.37     16.51 o 
  -9   4   9       18.94       -5.96      6.48 o 
  -8   4   9       13.47        9.91      6.64 o 
  -7   4   9      633.16      620.40     17.83 o 
  -6   4   9        2.14       -4.70      4.69 o 
  -5   4   9        7.47        1.94      4.37 o 
  -4   4   9       92.17       76.38     13.75 o 
  -3   4   9     1053.71     1086.20     17.70 o 
  -2   4   9      212.50      239.22      7.32 o 
  -1   4   9       25.29       51.07      5.01 o 
   0   4   9     1377.72     1568.39     23.96 o 
   1   4   9    15133.56    16232.75    206.70 o 
   2   4   9     5767.27     6556.28     96.69 o 
   3   4   9       80.47       70.21      3.33 o 
   4   4   9      453.68      421.21      8.42 o 
   5   4   9     1017.65      944.80     15.51 o 
   6   4   9      772.25      808.90     14.34 o 
   7   4   9      178.32      185.70      9.30 o 
   8   4   9       35.70       26.89      4.22 o 
   9   4   9      457.03      492.93     15.87 o 
  10   4   9      383.48      364.01     14.60 o 
  -8   5   9       25.75        8.79      6.59 o 
  -7   5   9       71.70       75.91     17.19 o 
  -6   5   9      776.37      851.59     21.40 o 
  -5   5   9      440.28      385.33     26.82 o 
  -4   5   9      119.70      110.57      9.40 o 
  -3   5   9      282.62      266.40      7.57 o 
  -2   5   9      998.04      975.56     16.21 o 
  -1   5   9        3.19       -2.90      2.05 o 
   0   5   9     2197.44     2328.30     32.60 o 
   1   5   9       64.70       83.74      3.84 o 
   2   5   9     2932.85     2941.48     40.14 o 
   3   5   9      685.67      641.55     10.46 o 
   4   5   9      316.21      289.10      6.80 o 
   5   5   9      929.60      967.30     15.95 o 
   6   5   9      868.14      790.90     22.48 o 
   7   5   9      436.48      422.48     10.10 o 
   8   5   9      367.88      376.27      9.87 o 
   9   5   9       16.55       15.84      4.55 o 
  10   5   9      156.03      174.93      8.20 o 
  11   5   9      285.02      307.19     19.72 o 
  -8   6   9        1.63       -4.32      7.79 o 
  -7   6   9       43.89       47.50      7.94 o 
  -6   6   9      408.83      358.09     24.53 o 
  -5   6   9       50.14      103.18      7.94 o 
  -4   6   9        0.16       -5.61      4.69 o 
  -3   6   9      479.46      488.76     13.90 o 
  -2   6   9      842.07      800.42     14.35 o 
  -1   6   9      100.89       99.51      4.66 o 
   0   6   9       42.85       64.63      5.02 o 
   1   6   9     2077.41     2157.92     30.66 o 
   2   6   9      421.11      397.11      8.21 o 
   3   6   9      146.79      174.25      5.82 o 
   4   6   9      390.00      429.29      7.21 o 
   5   6   9     3631.97     3641.73     49.78 o 
   6   6   9       28.56       38.42      3.75 o 
   7   6   9       66.65       58.61      5.73 o 
   8   6   9       96.80       85.82      6.96 o 
   9   6   9      792.55      842.49     21.01 o 
  10   6   9       13.92        8.94      6.16 o 
  11   6   9        0.37        5.50      9.63 o 
  -7   7   9        3.61        6.42     12.38 o 
  -6   7   9       40.16       36.03      7.16 o 
  -5   7   9      217.57      176.36     10.55 o 
  -4   7   9        7.05        7.45      5.16 o 
  -3   7   9      168.15      154.06     13.98 o 
  -2   7   9      660.46      743.93     19.94 o 
  -1   7   9      756.60      797.64     14.45 o 
   0   7   9       57.05       55.36      3.95 o 
   1   7   9      583.48      481.43     38.79 o 
   2   7   9      696.84      602.10     44.93 o 
   3   7   9     1074.54     1148.98     15.02 o 
   4   7   9      926.23      990.74     13.53 o 
   5   7   9       68.07       74.19      6.88 o 
   6   7   9     1908.39     1934.16     41.04 o 
   7   7   9        0.48       -0.79      3.12 o 
   8   7   9      359.72      355.08     12.53 o 
   9   7   9      204.82      224.03     11.15 o 
  10   7   9     1199.20     1268.00     28.51 o 
  11   7   9        6.76        4.13     10.09 o 
  12   7   9      109.63      138.47     15.59 o 
  -6   8   9       32.20       21.60     11.46 o 
  -5   8   9       44.33      100.05      9.01 o 
  -4   8   9      250.57      183.85     10.21 o 
  -3   8   9       20.61       19.80      5.40 o 
  -2   8   9       66.36       50.65      5.99 o 
  -1   8   9        1.86        3.09      8.02 o 
   0   8   9       17.62       24.94      4.15 o 
   1   8   9      453.02      464.53     12.45 o 
   2   8   9      369.90      363.43      8.70 o 
   3   8   9      605.06      648.20     15.66 o 
   4   8   9       44.20       42.09      3.10 o 
   5   8   9     2825.86     2821.04    120.40 o 
   6   8   9      395.64      404.30     12.84 o 
   7   8   9      151.43      149.91      8.55 o 
   8   8   9      139.95      151.02      8.81 o 
   9   8   9      365.62      344.09     13.38 o 
  10   8   9        3.33        4.37      6.64 o 
  11   8   9        0.78        8.71     10.09 o 
  12   8   9        3.22        8.71     11.46 o 
  -5   9   9       28.25       18.98     12.38 o 
  -4   9   9      153.74      174.78     10.50 o 
  -3   9   9       54.38       59.41      8.48 o 
  -2   9   9       12.54       15.20      5.34 o 
  -1   9   9       74.37       69.08      6.46 o 
   0   9   9      147.54      114.31     18.80 o 
   1   9   9       28.94       22.36      4.13 o 
   2   9   9       42.12       43.98      4.22 o 
   3   9   9       61.79       71.14      4.39 o 
   4   9   9       46.05       50.78      5.92 o 
   5   9   9       51.70       62.46      3.71 o 
   6   9   9      848.78      826.39     14.77 o 
   7   9   9      206.98      217.44     17.19 o 
   8   9   9      318.87      311.72     12.20 o 
   9   9   9       90.98      100.37      8.35 o 
  10   9   9      503.82      591.38     18.45 o 
  11   9   9       53.03       60.98     12.84 o 
  -4  10   9       24.03       16.26      7.04 o 
  -3  10   9        2.82       -0.78      5.48 o 
  -2  10   9      130.30      105.84      8.55 o 
  -1  10   9      103.46      160.02      9.20 o 
   0  10   9       78.31       62.23     11.92 o 
   1  10   9       37.76       27.51      7.34 o 
   2  10   9      425.91      382.74     10.05 o 
   3  10   9       89.07       92.81      5.28 o 
   4  10   9      141.84      134.31      5.93 o 
   5  10   9       51.77       55.51      4.49 o 
   6  10   9       79.84       78.36      6.37 o 
   7  10   9        9.13        6.78      5.40 o 
   8  10   9       10.45       18.57      5.81 o 
   9  10   9      265.17      276.63     14.44 o 
  10  10   9       63.78       67.26      8.68 o 
  11  10   9        7.54       -6.88     10.55 o 
  -3  11   9       23.10       23.05      8.71 o 
  -2  11   9        9.68        4.99      5.73 o 
  -1  11   9      213.44      192.07     10.86 o 
   0  11   9       77.24       96.28      7.76 o 
   1  11   9       33.58       21.86      5.19 o 
   2  11   9      282.39      351.35     24.30 o 
   3  11   9      186.59      190.30      9.94 o 
   4  11   9        0.58       -3.38      4.50 o 
   5  11   9        6.95       -3.14      3.54 o 
   6  11   9      243.50      267.71      8.66 o 
   7  11   9      722.73      762.06     15.37 o 
   8  11   9       10.61        6.52      5.73 o 
   9  11   9        1.47       -5.12      6.06 o 
  10  11   9      312.11      356.16     14.86 o 
  11  11   9      181.15      236.58     20.17 o 
  -2  12   9       74.96       48.66      9.17 o 
  -1  12   9      416.52      519.01     24.07 o 
   0  12   9      304.77      275.88     16.28 o 
   1  12   9      151.20      157.97      9.24 o 
   2  12   9       97.34       98.17     10.77 o 
   3  12   9      222.12      240.47     11.18 o 
   4  12   9      244.99      235.36      8.75 o 
   5  12   9        2.20       -4.94      4.03 o 
   6  12   9      160.69      154.41      7.20 o 
   7  12   9      111.87      108.80      8.94 o 
   8  12   9      131.50      134.97      9.36 o 
   9  12   9        2.23        5.47      7.57 o 
  10  12   9       59.85       66.50     15.36 o 
   0  13   9      119.98      175.17     15.59 o 
   1  13   9       85.18       81.40      8.11 o 
   2  13   9       29.68       43.10     10.09 o 
   3  13   9      348.80      287.02     17.88 o 
   4  13   9      154.62      159.51      7.91 o 
   5  13   9       53.20       51.51      5.88 o 
   6  13   9        0.36       -3.73      5.53 o 
   7  13   9      602.61      657.94     15.22 o 
   8  13   9      206.34      192.45      8.86 o 
   9  13   9       63.73       70.72      9.13 o 
   2  14   9        2.92       -5.50      8.71 o 
   3  14   9      112.18      141.67     14.67 o 
   4  14   9      152.19      131.39      9.86 o 
   5  14   9       51.90       34.48      6.20 o 
   6  14   9       69.50       89.15      6.97 o 
   7  14   9      226.31      287.05     11.14 o 
  -6 -11  10       54.70       55.19      6.93 o 
  -5 -11  10       64.53       83.18     12.58 o 
  -4 -11  10        5.50        7.03      5.03 o 
  -3 -11  10       39.50       46.78      6.19 o 
  -2 -11  10       37.53       36.68      7.11 o 
  -8 -10  10       27.76       30.72      8.11 o 
  -7 -10  10       66.05       77.96      8.55 o 
  -6 -10  10       44.81       46.77      5.78 o 
  -5 -10  10       39.12       40.19      5.71 o 
  -4 -10  10      100.95      138.34      7.67 o 
  -3 -10  10      327.07      376.98     11.68 o 
  -2 -10  10       50.33       49.05      8.97 o 
  -1 -10  10       71.52       36.22      9.63 o 
   0 -10  10       49.34       34.85     10.55 o 
   1 -10  10        8.66        3.67      8.71 o 
  -9  -9  10        2.09        1.98      6.64 o 
  -8  -9  10        7.14        4.52      6.64 o 
  -7  -9  10       22.97        8.47     13.30 o 
  -6  -9  10      343.74      344.14     11.09 o 
  -5  -9  10       28.50       35.08      5.03 o 
  -4  -9  10        9.09       13.67      4.37 o 
  -3  -9  10      220.58      260.82      9.01 o 
  -2  -9  10       46.87       36.15      5.36 o 
  -1  -9  10      146.72      152.39     12.84 o 
   0  -9  10       28.47       18.34      9.17 o 
   1  -9  10       99.69       99.03     11.92 o 
   2  -9  10       38.76       43.96      7.57 o 
   3  -9  10      101.89       75.10      9.40 o 
 -10  -8  10        7.87       20.27      8.09 o 
  -9  -8  10      423.51      417.57     16.35 o 
  -8  -8  10        0.84       -3.65      5.67 o 
  -7  -8  10      304.56      300.65     26.59 o 
  -6  -8  10        0.72        5.73      5.51 o 
  -5  -8  10       99.42      125.74      6.46 o 
  -4  -8  10        0.96        3.32      3.95 o 
  -3  -8  10      150.88      169.83     10.65 o 
  -2  -8  10        0.30        4.84      3.83 o 
  -1  -8  10      116.21      123.64     10.77 o 
   0  -8  10      160.01      173.70     14.28 o 
   1  -8  10      233.29      258.31     33.01 o 
   2  -8  10       51.97       44.59      7.13 o 
   3  -8  10       25.69       38.37      7.57 o 
   4  -8  10       65.14       75.83      8.91 o 
 -10  -7  10      463.68      529.93     37.60 o 
  -9  -7  10       16.30       12.15      7.13 o 
  -8  -7  10       22.54       19.93      6.27 o 
  -7  -7  10       67.29       55.81      7.29 o 
  -6  -7  10      861.45      796.08     28.89 o 
  -5  -7  10        2.42       -0.98      3.71 o 
  -4  -7  10       15.17        9.54      4.08 o 
  -3  -7  10      730.00      745.84     15.38 o 
  -2  -7  10     1268.69     1417.65     22.78 o 
  -1  -7  10       29.18       32.62      4.14 o 
   0  -7  10        2.60        4.25      3.57 o 
   1  -7  10      396.99      438.97     18.57 o 
   2  -7  10      595.85      611.35     17.47 o 
   3  -7  10        9.83       10.98      6.13 o 
   4  -7  10       38.24       15.81      6.59 o 
   5  -7  10       71.17       74.65     10.09 o 
 -10  -6  10       41.24       37.28      8.09 o 
  -9  -6  10      628.87      621.28     18.96 o 
  -8  -6  10      262.96      283.66     13.98 o 
  -7  -6  10       71.24       70.99      7.25 o 
  -6  -6  10       25.57       25.99      5.84 o 
  -5  -6  10      168.53      164.87      9.01 o 
  -4  -6  10        1.21        0.57      3.42 o 
  -3  -6  10      917.41      864.92     15.34 o 
  -2  -6  10        4.74        6.53      2.71 o 
  -1  -6  10      605.68      576.31     10.25 o 
   0  -6  10        4.96       13.18      3.61 o 
   1  -6  10      173.52      201.34      8.23 o 
   2  -6  10      663.83      638.78     17.29 o 
   3  -6  10      423.19      413.99     14.25 o 
   4  -6  10       11.56        6.30      6.17 o 
   5  -6  10      256.93      289.67     13.38 o 
   6  -6  10      199.14      224.10     16.28 o 
 -10  -5  10      220.82      224.36     12.31 o 
  -9  -5  10        0.79       -3.60      5.67 o 
  -8  -5  10      174.10      172.81      9.88 o 
  -7  -5  10       14.34        8.02      5.19 o 
  -6  -5  10      984.74      928.83     21.87 o 
  -5  -5  10        4.90       -0.21      4.18 o 
  -4  -5  10      539.77      481.39     40.35 o 
  -3  -5  10      222.29      233.84      6.09 o 
  -2  -5  10     2566.99     2510.52     30.12 o 
  -1  -5  10       32.22       30.13      2.90 o 
   0  -5  10       37.78       35.25      3.71 o 
   1  -5  10      312.14      291.03      9.59 o 
   2  -5  10     1630.23     1687.06     32.38 o 
   3  -5  10      131.34      135.34     14.44 o 
   4  -5  10        4.16       14.24      5.40 o 
   5  -5  10      164.04      180.86     10.12 o 
   6  -5  10      245.16      230.81     12.40 o 
   7  -5  10        0.88        1.77      6.79 o 
 -11  -4  10        7.12        4.58     11.92 o 
 -10  -4  10       15.15        2.59      6.32 o 
  -9  -4  10       75.04       85.89      8.03 o 
  -8  -4  10      181.09      178.66     13.07 o 
  -7  -4  10      111.95      124.08      7.94 o 
  -6  -4  10       63.92       46.11      5.84 o 
  -5  -4  10     1693.52     1598.64     31.22 o 
  -4  -4  10       66.20       72.68      6.75 o 
  -3  -4  10        3.18        6.92      2.35 o 
  -2  -4  10      135.62      177.11      5.16 o 
  -1  -4  10     2072.00     2098.75     25.42 o 
   0  -4  10       41.47       34.61      3.54 o 
   1  -4  10       16.38        7.09      3.19 o 
   2  -4  10      583.22      596.44     20.73 o 
   3  -4  10     1011.17     1081.41     18.91 o 
   4  -4  10       16.18       10.99      4.63 o 
   5  -4  10        1.91       -1.56      4.58 o 
   6  -4  10       30.31       24.55      6.70 o 
   7  -4  10      290.81      242.92     14.44 o 
   8  -4  10        0.18        1.38     11.00 o 
 -11  -3  10      190.59      157.26     17.42 o 
 -10  -3  10       90.89      118.29     14.21 o 
  -9  -3  10      114.69      125.45      9.01 o 
  -8  -3  10        1.59        0.40      5.73 o 
  -7  -3  10      305.62      248.28     10.86 o 
  -6  -3  10     1915.18     1825.35     35.17 o 
  -5  -3  10       84.26       78.83     11.56 o 
  -4  -3  10      877.50      864.81     14.88 o 
  -3  -3  10     1166.95     1158.59     18.33 o 
  -2  -3  10     4195.37     4188.29     69.97 o 
  -1  -3  10     1198.74     1166.66     28.59 o 
   0  -3  10      155.30      178.00      5.90 o 
   1  -3  10      220.57      219.86      6.58 o 
   2  -3  10     1649.03     1747.70     33.30 o 
   3  -3  10      607.37      630.36     15.27 o 
   4  -3  10      348.15      360.59      9.46 o 
   5  -3  10       40.54       51.89      6.17 o 
   6  -3  10      806.29      777.94     20.23 o 
   7  -3  10       53.39       39.47     13.07 o 
   8  -3  10      102.22       75.75      8.04 o 
 -11  -2  10        3.36       14.67     11.92 o 
 -10  -2  10       37.77       37.14     11.00 o 
  -9  -2  10      117.72      110.30      8.68 o 
  -8  -2  10     1979.00     2109.87     40.85 o 
  -7  -2  10      236.40      245.00     11.01 o 
  -6  -2  10       46.68       39.29      4.18 o 
  -5  -2  10     2222.91     2275.22     32.95 o 
  -4  -2  10      589.58      528.31     10.60 o 
  -3  -2  10       25.48       54.48      4.95 o 
  -2  -2  10     1184.51     1180.94     24.07 o 
  -1  -2  10     2324.37     2225.32     25.95 o 
   0  -2  10     1363.45     1299.37     16.23 o 
   1  -2  10        4.08       20.79     15.27 o 
   2  -2  10      121.53      140.32      5.46 o 
   3  -2  10     2865.59     2980.73     50.45 o 
   4  -2  10       64.41       66.47      5.50 o 
   5  -2  10      256.94      302.94      8.84 o 
   6  -2  10      330.33      318.46     24.07 o 
   7  -2  10      212.35      224.13     10.89 o 
   8  -2  10       12.94       16.44      6.27 o 
   9  -2  10        8.06        1.83     10.09 o 
 -10  -1  10       31.79       16.96     10.09 o 
  -9  -1  10       88.18       71.53     11.46 o 
  -8  -1  10        0.38       10.91      5.81 o 
  -7  -1  10      337.53      378.72     14.81 o 
  -6  -1  10     1345.78     1334.99     21.68 o 
  -5  -1  10      638.73      633.94     12.48 o 
  -4  -1  10      539.95      492.45     10.10 o 
  -3  -1  10     2109.27     2128.50     37.72 o 
  -2  -1  10     2323.69     2238.18     31.43 o 
  -1  -1  10     3440.43     3753.63     50.31 o 
   0  -1  10     4248.92     4524.89     49.69 o 
   1  -1  10     1240.20     1222.71     23.97 o 
   2  -1  10     4875.47     4863.92     64.67 o 
   3  -1  10      571.85      599.95     11.33 o 
   4  -1  10       72.42       87.03      7.00 o 
   5  -1  10      327.70      343.39     16.74 o 
   6  -1  10       77.47      101.38      5.66 o 
   7  -1  10      222.48      190.74     17.42 o 
   8  -1  10       75.99       66.73      7.25 o 
   9  -1  10       24.88       12.84     11.00 o 
  10  -1  10       52.80       55.02     13.75 o 
 -10   0  10       43.24       61.90     11.92 o 
  -9   0  10        0.10       -1.38      8.25 o 
  -8   0  10      541.15      605.93     36.91 o 
  -7   0  10       94.14      120.67     10.68 o 
  -6   0  10      917.09      955.25     21.22 o 
  -5   0  10      730.97      781.87     14.46 o 
  -4   0  10     3320.18     3331.72     45.95 o 
  -3   0  10        3.16        0.53      1.50 o 
  -2   0  10        4.32        4.43      2.18 o 
  -1   0  10     4802.79     5132.45     67.50 o 
   0   0  10     5957.54     6222.47     80.99 o 
   1   0  10      212.33      226.33      6.44 o 
   2   0  10     3809.09     4052.99     54.06 o 
   3   0  10     1204.63     1211.75     18.65 o 
   4   0  10     2470.65     2476.97     35.21 o 
   5   0  10       30.20       35.47      3.83 o 
   6   0  10       41.56       32.38      5.07 o 
   7   0  10     1307.02     1370.37     28.12 o 
   8   0  10      678.69      684.48     18.47 o 
   9   0  10       17.44       16.51      9.63 o 
  10   0  10        0.74       11.46     11.46 o 
 -10   1  10       29.94       24.30     11.00 o 
  -9   1  10       85.43       82.03     11.23 o 
  -8   1  10        0.86       -6.41      5.34 o 
  -7   1  10      756.88      724.25     18.30 o 
  -6   1  10       65.12       62.00      6.08 o 
  -5   1  10     1894.04     1918.71     33.63 o 
  -4   1  10      250.89      222.62     10.54 o 
  -3   1  10     6546.39     6818.24    110.70 o 
  -2   1  10      328.87      398.73      8.31 o 
  -1   1  10      194.26      208.33      5.58 o 
   0   1  10      980.88     1060.47     19.77 o 
   1   1  10     5700.38     5608.30     91.89 o 
   2   1  10      915.81      825.38     17.50 o 
   3   1  10      489.91      567.98     10.11 o 
   4   1  10     1402.55     1500.86     22.53 o 
   5   1  10     1928.22     1951.97     28.76 o 
   6   1  10     1747.07     1728.27     26.74 o 
   7   1  10        9.06        6.12      3.63 o 
   8   1  10      798.70      760.01     19.05 o 
   9   1  10      520.34      546.52     25.68 o 
  10   1  10      213.45      270.51     20.63 o 
 -10   2  10       53.09       64.23      8.59 o 
  -9   2  10        0.29       -1.38      6.32 o 
  -8   2  10      269.32      268.08     14.90 o 
  -7   2  10      309.78      326.91     12.27 o 
  -6   2  10      712.23      720.02     17.82 o 
  -5   2  10        0.46       -4.59      3.06 o 
  -4   2  10     2287.94     2402.01     34.58 o 
  -3   2  10       29.72       22.11      3.87 o 
  -2   2  10      889.18      762.96     12.93 o 
  -1   2  10     1035.70     1055.50     16.40 o 
   0   2  10    10759.48    11435.68    187.05 o 
   1   2  10       40.73       66.37      5.27 o 
   2   2  10     2403.00     2404.89     42.13 o 
   3   2  10      497.87      460.87      8.28 o 
   4   2  10     2661.93     2723.25     37.73 o 
   5   2  10       65.43       63.75      4.04 o 
   6   2  10      868.55      861.43     15.53 o 
   7   2  10     2477.84     2353.08     34.89 o 
   8   2  10      214.70      230.53      8.67 o 
   9   2  10       67.83       64.65     11.46 o 
  10   2  10        8.60        0.00      9.63 o 
  11   2  10       80.29       93.99     13.30 o 
  -9   3  10        2.47       -5.50      6.13 o 
  -8   3  10       78.31       80.00      8.41 o 
  -7   3  10      445.91      445.47     14.58 o 
  -6   3  10      142.27      123.58      7.76 o 
  -5   3  10      106.24      115.51      7.29 o 
  -4   3  10        7.66        4.99      5.96 o 
  -3   3  10     2392.64     2408.97     34.23 o 
  -2   3  10       27.94       41.91      3.37 o 
  -1   3  10     1541.02     1516.43     22.25 o 
   0   3  10      711.07      857.03     13.49 o 
   1   3  10     6583.95     6774.79    109.88 o 
   2   3  10     2008.77     1984.07     35.64 o 
   3   3  10       98.66      105.09      3.63 o 
   4   3  10      446.23      496.84      9.36 o 
   5   3  10     1163.46     1127.17     18.04 o 
   6   3  10     1322.15     1178.38     19.33 o 
   7   3  10        1.22       -0.51      3.44 o 
   8   3  10      131.23      138.07      6.69 o 
   9   3  10      309.94      341.69     13.13 o 
  10   3  10      234.60      247.13     17.88 o 
  11   3  10       33.88       31.64     11.46 o 
  -9   4  10        1.12       -2.81      6.59 o 
  -8   4  10       79.56       66.48      7.94 o 
  -7   4  10      533.50      536.06     16.85 o 
  -6   4  10       95.85      128.27      8.11 o 
  -5   4  10      332.74      304.68     11.51 o 
  -4   4  10     1140.98     1189.83     24.63 o 
  -3   4  10       39.46       25.55      3.52 o 
  -2   4  10      879.89      865.41     18.32 o 
  -1   4  10      364.93      394.84      8.41 o 
   0   4  10     3108.69     3082.79     57.79 o 
   1   4  10      375.39      399.34      7.73 o 
   2   4  10     2073.38     2174.13     24.68 o 
   3   4  10      334.27      369.01      7.28 o 
   4   4  10     2351.21     2330.23     32.68 o 
   5   4  10        0.71        0.38      2.54 o 
   6   4  10      654.95      643.70     12.44 o 
   7   4  10     1356.51     1305.23     21.37 o 
   8   4  10      384.47      406.26     10.56 o 
   9   4  10        7.42       12.84      7.79 o 
  10   4  10        3.55        8.70      5.99 o 
  11   4  10      340.98      328.28     20.17 o 
  -8   5  10       33.48       39.86      7.70 o 
  -7   5  10      165.18      164.96     10.03 o 
  -6   5  10      781.14      750.61     30.49 o 
  -5   5  10       51.66       39.75      5.81 o 
  -4   5  10       22.04       15.40      4.73 o 
  -3   5  10     1750.15     1679.00     25.56 o 
  -2   5  10      438.07      472.54     10.11 o 
  -1   5  10       32.48       30.19      3.66 o 
   0   5  10       33.60       34.44      3.00 o 
   1   5  10     8160.20     8613.55    111.53 o 
   2   5  10        8.30       10.99      2.47 o 
   3   5  10       12.61       17.05      2.94 o 
   4   5  10        2.67        5.02      2.37 o 
   5   5  10     2330.23     2156.46     31.02 o 
   6   5  10      279.26      280.36      7.83 o 
   7   5  10       96.03       92.63      5.15 o 
   8   5  10       74.57       48.83      4.72 o 
   9   5  10      626.95      658.30     18.12 o 
  10   5  10      457.05      466.35     15.70 o 
  11   5  10        2.50        0.92      9.17 o 
  -8   6  10        0.28       -4.06      6.46 o 
  -7   6  10       82.30       93.32     26.13 o 
  -6   6  10       46.79       84.30      8.26 o 
  -5   6  10      379.06      331.38     12.63 o 
  -4   6  10      869.10      893.71     30.72 o 
  -3   6  10        0.80       -0.59      4.40 o 
  -2   6  10     1595.06     1626.36     27.75 o 
  -1   6  10        2.78        0.58      2.76 o 
   0   6  10      328.11      341.49      8.07 o 
   1   6  10     1224.13     1202.97     18.90 o 
   2   6  10     2566.26     2468.95     34.59 o 
   3   6  10     1316.86     1415.83     17.52 o 
   4   6  10      695.58      706.08     10.20 o 
   5   6  10      599.12      702.29     13.70 o 
   6   6  10     3888.11     3896.61     55.36 o 
   7   6  10      224.04      204.43      7.14 o 
   8   6  10      432.76      434.54     11.05 o 
   9   6  10      237.45      208.85     10.68 o 
  10   6  10      592.13      565.32     25.68 o 
  11   6  10      231.08      228.79     17.42 o 
  -7   7  10        5.11        7.52      6.46 o 
  -6   7  10       39.45       29.89      7.37 o 
  -5   7  10       28.15       56.71      7.61 o 
  -4   7  10      183.18      138.87      8.59 o 
  -3   7  10     1072.66     1061.58     23.49 o 
  -2   7  10      121.11      104.75      7.04 o 
  -1   7  10      885.33      869.17     15.49 o 
   0   7  10      462.06      468.01     10.20 o 
   1   7  10      649.02      660.45     14.11 o 
   2   7  10      481.40      465.15      9.70 o 
   3   7  10       90.61       94.50      6.95 o 
   4   7  10        6.43        9.07      2.33 o 
   5   7  10     5444.90     5314.79     71.12 o 
   6   7  10       66.08       57.52      4.80 o 
   7   7  10      110.89      116.66      7.27 o 
   8   7  10       39.74       28.49      4.07 o 
   9   7  10      801.96      765.23     30.26 o 
  10   7  10        4.55        5.04      9.63 o 
  11   7  10       59.55       72.90     12.84 o 
  12   7  10       46.74       58.23     13.30 o 
  -6   8  10      109.59      135.90     10.83 o 
  -5   8  10      267.04      215.35     11.62 o 
  -4   8  10       85.66      115.09      8.94 o 
  -3   8  10        2.60       -2.45      4.83 o 
  -2   8  10      245.97      317.29     11.66 o 
  -1   8  10        2.91        4.55      5.96 o 
   0   8  10      118.02      100.16      5.21 o 
   1   8  10      291.50      226.31      7.19 o 
   2   8  10       92.57       88.94     10.55 o 
   3   8  10       70.86       84.96      9.00 o 
   4   8  10      408.18      448.95      8.11 o 
   5   8  10       70.45       74.40      6.19 o 
   6   8  10     1961.72     1993.69     37.08 o 
   7   8  10       11.69       15.02      3.71 o 
   8   8  10       83.21       99.24      7.37 o 
   9   8  10      181.33      167.35     14.21 o 
  10   8  10      673.73      607.50     27.05 o 
  11   8  10        9.75       -2.29     10.09 o 
  -5   9  10       96.93      150.29     10.86 o 
  -4   9  10      110.62       92.97      8.74 o 
  -3   9  10        0.17        0.88      5.50 o 
  -2   9  10       59.70       64.31      6.59 o 
  -1   9  10       13.28       20.90      5.16 o 
   0   9  10       29.85       32.82      5.28 o 
   1   9  10       28.18       29.97      4.03 o 
   2   9  10      240.10      222.53      9.12 o 
   3   9  10       43.95       40.93      4.04 o 
   4   9  10      247.13      246.41      6.27 o 
   5   9  10      228.52      247.85      7.17 o 
   6   9  10      170.43      168.99      5.65 o 
   7   9  10        0.64        0.20      4.50 o 
   8   9  10        0.55        6.48      5.16 o 
   9   9  10      195.24      180.19     15.59 o 
  10   9  10       20.30        5.96      9.63 o 
  11   9  10       15.90       13.75     10.09 o 
  -4  10  10       53.37       80.09      9.06 o 
  -3  10  10        7.53       12.63      6.32 o 
  -2  10  10       70.09      108.84     16.51 o 
  -1  10  10      125.01       84.02     15.36 o 
   0  10  10       12.28       29.75      5.73 o 
   1  10  10       52.27       47.88      4.94 o 
   2  10  10      228.88      264.34      8.55 o 
   3  10  10      230.38      236.17      7.91 o 
   4  10  10       21.96       24.56      3.31 o 
   5  10  10        0.08       -1.21      2.74 o 
   6  10  10      130.25      142.82      6.52 o 
   7  10  10       77.34       75.00      6.83 o 
   8  10  10      271.60      319.42     28.43 o 
   9  10  10        0.22       -2.29      9.17 o 
  10  10  10      382.69      369.09     22.01 o 
  11  10  10       97.12       72.44     13.30 o 
  -3  11  10       26.33       13.65      7.16 o 
  -2  11  10       48.08       61.49     11.23 o 
  -1  11  10      155.70      205.88     11.18 o 
   0  11  10      234.68      173.97     10.05 o 
   1  11  10       63.63       61.27      6.64 o 
   2  11  10       88.97       79.99     14.97 o 
   3  11  10        5.46        3.05      4.50 o 
   4  11  10       68.25       79.37      5.30 o 
   5  11  10        1.14        0.91      3.73 o 
   6  11  10      445.31      432.76     10.81 o 
   7  11  10      101.96       84.92      5.63 o 
   8  11  10       72.73       98.70      8.71 o 
   9  11  10       89.75       90.32     12.84 o 
  10  11  10       55.13       71.07     13.30 o 
  11  11  10       46.30       39.43     12.38 o 
  -2  12  10       75.70      114.87     10.03 o 
  -1  12  10      268.83      210.54     11.51 o 
   0  12  10      151.77      194.23     10.68 o 
   1  12  10      126.77      121.98      8.41 o 
   2  12  10       45.89       53.00      6.64 o 
   3  12  10      251.69      250.77     11.33 o 
   4  12  10      148.18      169.40      8.05 o 
   5  12  10        0.43       -5.93      3.95 o 
   6  12  10      170.68      185.82      8.00 o 
   7  12  10      643.15      621.70     14.03 o 
   8  12  10       17.63       13.14      6.39 o 
   9  12  10       20.34       35.30     11.00 o 
  10  12  10      113.03      142.13     16.05 o 
   0  13  10       99.90       82.16      8.88 o 
   1  13  10      125.16      145.18      9.88 o 
   2  13  10       31.06       20.63      9.17 o 
   3  13  10      140.26      145.80     12.84 o 
   4  13  10      188.97      171.17      8.14 o 
   5  13  10       15.64        5.53      4.64 o 
   6  13  10      106.05      109.51      7.12 o 
   7  13  10      309.65      306.03     10.41 o 
   8  13  10      399.33      446.11     25.22 o 
   9  13  10       12.79        3.67     11.46 o 
   2  14  10        0.04       -3.67      8.71 o 
   3  14  10      112.45      121.50     13.75 o 
   4  14  10       58.76       79.78      8.68 o 
   5  14  10       16.17       11.04      5.52 o 
   6  14  10       21.44       25.17      5.83 o 
   7  14  10      341.96      330.94     11.41 o 
  -7 -10  11       57.53       61.32      8.43 o 
  -6 -10  11       65.62       70.54      7.77 o 
  -5 -10  11       17.67       15.78      5.40 o 
  -4 -10  11        6.82        1.18      4.97 o 
  -3 -10  11       30.55       31.63      5.73 o 
  -2 -10  11       20.68       33.75      5.81 o 
  -1 -10  11        2.51       -1.43      6.46 o 
   0 -10  11        6.35       21.55     10.09 o 
  -8  -9  11       55.99       49.54      8.41 o 
  -7  -9  11      120.93      108.22      9.40 o 
  -6  -9  11        8.80       17.19      6.81 o 
  -5  -9  11      115.80      109.72      6.66 o 
  -4  -9  11        1.76       -0.36      4.31 o 
  -3  -9  11      120.08      105.10      6.85 o 
  -2  -9  11        5.72        3.93      4.37 o 
  -1  -9  11      114.27      126.57      8.32 o 
   0  -9  11       66.88       54.56     10.55 o 
   1  -9  11       22.54       22.47      9.63 o 
   2  -9  11       22.37       10.02      6.72 o 
  -9  -8  11        2.93        3.75      7.11 o 
  -8  -8  11        0.23        6.27      6.64 o 
  -7  -8  11       39.62       38.36      7.44 o 
  -6  -8  11      469.64      466.15     15.66 o 
  -5  -8  11        0.14       -3.67      4.03 o 
  -4  -8  11        7.02       11.05      4.13 o 
  -3  -8  11      497.19      487.51     14.02 o 
  -2  -8  11      411.88      446.37     11.57 o 
  -1  -8  11      123.85      121.87      6.66 o 
   0  -8  11        7.21        9.40      5.51 o 
   1  -8  11      139.51      144.16     11.92 o 
   2  -8  11      137.37      122.16      9.20 o 
   3  -8  11       92.68       77.73      8.74 o 
 -10  -7  11        4.25        2.03      6.92 o 
  -9  -7  11      539.86      530.52     23.15 o 
  -8  -7  11        8.12        7.02      6.13 o 
  -7  -7  11      256.39      252.25     13.75 o 
  -6  -7  11       19.02       15.71      5.99 o 
  -5  -7  11       21.97       25.86      5.73 o 
  -4  -7  11      181.76      194.29     10.57 o 
  -3  -7  11      794.21      827.83     20.05 o 
  -2  -7  11       80.55       61.62      4.98 o 
  -1  -7  11      281.26      252.72     12.19 o 
   0  -7  11       72.56       70.71      5.45 o 
   1  -7  11       97.48       83.70      7.57 o 
   2  -7  11       89.79      102.26      8.22 o 
   3  -7  11        0.43       -1.67      5.94 o 
   4  -7  11        2.40       -1.16     11.00 o 
   5  -7  11        5.38        6.94     10.09 o 
 -10  -6  11      222.45      260.29     13.93 o 
  -9  -6  11       11.92        7.51     10.77 o 
  -8  -6  11      100.41       97.95     10.55 o 
  -7  -6  11       79.39       70.66      7.61 o 
  -6  -6  11      589.07      630.39     17.94 o 
  -5  -6  11      137.73       97.02      7.44 o 
  -4  -6  11      139.62       98.85      6.23 o 
  -3  -6  11       34.75       54.37      4.82 o 
  -2  -6  11      727.23      714.61     13.61 o 
  -1  -6  11       17.63        7.17      3.10 o 
   0  -6  11        5.16       15.77      4.80 o 
   1  -6  11      209.77      196.09      7.93 o 
   2  -6  11      323.04      332.69     11.94 o 
   3  -6  11        9.35       15.06      6.06 o 
   4  -6  11       28.94       24.97      6.72 o 
   5  -6  11      204.63      199.85     11.34 o 
   6  -6  11      134.90      152.22     16.51 o 
 -10  -5  11       19.15        8.23      6.96 o 
  -9  -5  11      369.64      358.31     14.59 o 
  -8  -5  11      181.73      172.26     16.74 o 
  -7  -5  11       28.09       34.63      7.57 o 
  -6  -5  11       13.39        3.68      5.16 o 
  -5  -5  11      926.07      974.00     22.31 o 
  -4  -5  11      368.33      328.48     11.62 o 
  -3  -5  11      462.93      508.13     10.87 o 
  -2  -5  11        2.80        1.92      4.76 o 
  -1  -5  11      334.08      341.36      7.40 o 
   0  -5  11       82.14       95.38      5.09 o 
   1  -5  11       86.93       91.55      5.35 o 
   2  -5  11      328.17      299.44     12.33 o 
   3  -5  11      306.95      321.80     13.98 o 
   4  -5  11        1.88        2.08      5.28 o 
   5  -5  11       52.15       44.66      7.34 o 
   6  -5  11        8.61        6.88     11.46 o 
   7  -5  11       35.68       23.84     11.92 o 
 -10  -4  11       57.62       82.74      8.55 o 
  -9  -4  11        1.96        9.61      6.46 o 
  -8  -4  11       61.05       68.54      7.29 o 
  -7  -4  11      219.05      214.07     10.53 o 
  -6  -4  11      806.16      834.39     20.42 o 
  -5  -4  11        8.59       -0.87      7.57 o 
  -4  -4  11      127.21      126.95     12.38 o 
  -3  -4  11        3.31        5.62      3.14 o 
  -2  -4  11     1445.47     1399.31     18.22 o 
  -1  -4  11      453.11      455.08     12.53 o 
   0  -4  11        2.39        0.57      2.90 o 
   1  -4  11        2.61        4.01      3.03 o 
   2  -4  11     1169.67     1109.46     19.09 o 
   3  -4  11       24.84        4.87      2.82 o 
   4  -4  11       73.98      102.85      7.49 o 
   5  -4  11        0.90       -3.04      4.92 o 
   6  -4  11      275.05      292.05     27.28 o 
   7  -4  11       45.11       52.73     12.38 o 
 -10  -3  11        0.04       -2.29     10.55 o 
  -9  -3  11       98.56      122.05      9.20 o 
  -8  -3  11      605.86      645.27     21.32 o 
  -7  -3  11       25.95       29.26      6.13 o 
  -6  -3  11       17.79       13.35      6.42 o 
  -5  -3  11     1151.69     1215.98     25.41 o 
  -4  -3  11      190.42      169.48      6.22 o 
  -3  -3  11       11.51       14.26      4.53 o 
  -2  -3  11      770.75      481.57     11.23 o 
  -1  -3  11      488.16      460.85      8.00 o 
   0  -3  11        1.00        0.54      2.08 o 
   1  -3  11       39.93       49.53      3.83 o 
   2  -3  11      141.79      131.24      6.51 o 
   3  -3  11      947.42      877.24     16.05 o 
   4  -3  11       35.44       33.04      4.96 o 
   5  -3  11       70.38       48.69      6.17 o 
   6  -3  11      265.19      284.25     12.00 o 
   7  -3  11      268.72      312.23     20.63 o 
   8  -3  11       16.53       44.93     12.38 o 
 -10  -2  11      198.59      254.01     19.26 o 
  -9  -2  11      278.64      309.98     12.92 o 
  -8  -2  11        1.38       11.66      7.34 o 
  -7  -2  11     1018.89     1083.65     24.15 o 
  -6  -2  11      912.59      846.08     15.74 o 
  -5  -2  11      513.52      555.09     11.64 o 
  -4  -2  11     1030.16     1067.71     17.65 o 
  -3  -2  11     1443.37     1538.66     29.04 o 
  -2  -2  11     1875.39     1707.53     25.24 o 
  -1  -2  11       13.64       11.50      2.13 o 
   0  -2  11       59.33       60.38      5.29 o 
   1  -2  11       64.14       77.23      4.48 o 
   2  -2  11     2887.83     2837.07     39.88 o 
   3  -2  11      690.03      606.56     12.20 o 
   4  -2  11      477.04      449.25     12.88 o 
   5  -2  11       15.65        9.16      3.71 o 
   6  -2  11      304.92      307.07     12.12 o 
   7  -2  11        0.99       10.55      9.17 o 
   8  -2  11       49.58       47.68     11.46 o 
   9  -2  11      114.95      103.16     15.59 o 
 -10  -1  11        2.56       14.67     10.09 o 
  -9  -1  11       12.09       12.84      9.17 o 
  -8  -1  11     1354.11     1389.40     29.63 o 
  -7  -1  11       33.47       40.98      4.93 o 
  -6  -1  11       36.74       45.98      5.33 o 
  -5  -1  11     1109.32     1057.56     17.97 o 
  -4  -1  11     1672.16     1627.49     24.66 o 
  -3  -1  11        6.18        6.48      2.49 o 
  -2  -1  11       11.14        3.09      2.45 o 
  -1  -1  11     3120.48     2959.08     40.49 o 
   0  -1  11     1572.39     1528.04     21.18 o 
   1  -1  11      460.76      453.63     16.28 o 
   2  -1  11       73.20       57.49      3.56 o 
   3  -1  11     4899.21     5036.82     67.49 o 
   4  -1  11      730.10      703.05     13.34 o 
   5  -1  11        9.81        8.88      3.37 o 
   6  -1  11       33.37       22.57      5.07 o 
   7  -1  11      432.83      459.41     22.92 o 
   8  -1  11       85.27       97.66     12.84 o 
   9  -1  11       63.19       71.07     12.84 o 
 -10   0  11        0.48        2.75      9.63 o 
  -9   0  11        9.76       11.46      8.71 o 
  -8   0  11        8.96        9.72      7.79 o 
  -7   0  11      232.45      242.88      8.66 o 
  -6   0  11      468.89      460.50     11.00 o 
  -5   0  11      669.55      639.15     12.78 o 
  -4   0  11        0.76        1.42      2.89 o 
  -3   0  11     6023.99     6061.09     80.06 o 
  -2   0  11     1819.78     1877.53     27.20 o 
  -1   0  11      866.53      775.46     13.22 o 
   0   0  11      917.04      906.00     17.62 o 
   1   0  11     1629.44     1645.31     23.82 o 
   2   0  11     2498.53     2501.42     34.86 o 
   3   0  11       31.70       32.09      3.35 o 
   4   0  11      823.27      722.35     13.22 o 
   5   0  11      482.67      475.00     10.59 o 
   6   0  11      341.49      349.94     15.64 o 
   7   0  11      240.23      227.87     16.05 o 
   8   0  11      328.40      334.24     20.63 o 
   9   0  11        5.53       -0.46     10.09 o 
  10   0  11       75.62       78.40     13.75 o 
 -10   1  11      115.76      125.63     14.67 o 
  -9   1  11       30.43       45.02      7.44 o 
  -8   1  11      162.29      177.34     12.61 o 
  -7   1  11       24.59        9.73      5.34 o 
  -6   1  11      408.35      366.25     11.94 o 
  -5   1  11       84.54       84.86      5.39 o 
  -4   1  11     2799.91     2884.98     40.75 o 
  -3   1  11      837.89      928.46     15.59 o 
  -2   1  11     1448.21     1550.39     22.95 o 
  -1   1  11     2073.54     2025.52     28.75 o 
   0   1  11     3317.28     3349.04     45.13 o 
   1   1  11      288.94      317.08      9.85 o 
   2   1  11     2520.86     2463.68     43.75 o 
   3   1  11     3025.00     2805.84     38.66 o 
   4   1  11     1393.57     1294.65     20.16 o 
   5   1  11      103.26      109.44      6.41 o 
   6   1  11      118.11      117.60      7.78 o 
   7   1  11     1212.17     1250.32     35.30 o 
   8   1  11      775.89      778.98     30.26 o 
   9   1  11       60.68       55.02     11.00 o 
  10   1  11       12.82        5.50     10.09 o 
  -9   2  11        2.51        0.58      5.99 o 
  -8   2  11       21.62       16.74      6.48 o 
  -7   2  11      183.29      167.50     13.30 o 
  -6   2  11      216.03      223.24     10.21 o 
  -5   2  11      385.79      352.72      9.26 o 
  -4   2  11        5.29       23.82      5.40 o 
  -3   2  11     4019.18     4223.16     70.83 o 
  -2   2  11      106.97      106.78      4.82 o 
  -1   2  11       79.37       86.85      4.38 o 
   0   2  11     2728.07     2984.59     48.58 o 
   1   2  11     4338.01     4040.57     67.74 o 
   2   2  11     1095.32     1237.54     24.46 o 
   3   2  11        3.05        1.97      3.21 o 
   4   2  11      951.44      888.27     14.57 o 
   5   2  11     1674.52     1775.88     26.60 o 
   6   2  11      755.67      723.73     18.15 o 
   7   2  11       16.20       15.95      5.34 o 
   8   2  11      269.78      258.64     11.51 o 
   9   2  11      784.15      779.90     30.26 o 
  10   2  11      121.61      134.34     14.67 o 
  11   2  11        8.60       -4.58     10.09 o 
  -9   3  11        0.17       -8.45      8.48 o 
  -8   3  11       94.20      116.16     20.40 o 
  -7   3  11      433.18      456.56     15.40 o 
  -6   3  11      193.93      212.38     10.03 o 
  -5   3  11       34.97       27.35      5.02 o 
  -4   3  11     1652.84     1661.33     25.66 o 
  -3   3  11       25.63       26.95      5.75 o 
  -2   3  11      153.50      179.81      8.02 o 
  -1   3  11      976.41     1111.94     23.26 o 
   0   3  11     2569.85     2742.09     37.54 o 
   1   3  11       66.37       58.66      4.63 o 
   2   3  11      483.87      398.36     11.15 o 
   3   3  11        2.47        6.51      3.67 o 
   4   3  11     1504.55     1469.74     21.90 o 
   5   3  11       38.87       29.10      4.69 o 
   6   3  11      593.00      559.93     37.37 o 
   7   3  11      852.34      875.14     20.91 o 
   8   3  11      570.83      512.22     15.56 o 
   9   3  11       29.87       14.11     11.92 o 
  10   3  11        9.92        9.63      9.63 o 
  11   3  11      337.07      373.67     22.47 o 
  -8   4  11       45.22       58.67     10.77 o 
  -7   4  11      384.22      410.38     14.59 o 
  -6   4  11      424.47      426.93     14.10 o 
  -5   4  11       13.65       17.96      5.02 o 
  -4   4  11        7.89       -5.23      3.49 o 
  -3   4  11     2574.57     2699.02     38.76 o 
  -2   4  11      238.17      253.23     10.45 o 
  -1   4  11        0.55        0.96      2.37 o 
   0   4  11       32.85       45.13      3.05 o 
   1   4  11     6912.67     6911.99     89.97 o 
   2   4  11        0.27        2.75      3.19 o 
   3   4  11        0.37        0.82      2.35 o 
   4   4  11       12.98       15.68      2.47 o 
   5   4  11     2129.06     2062.41     38.39 o 
   6   4  11      754.07      717.88     19.72 o 
   7   4  11        2.29        5.04      4.86 o 
   8   4  11      120.08       94.60     11.92 o 
   9   4  11      696.75      711.37     19.44 o 
  10   4  11      666.59      651.56     18.80 o 
  11   4  11       10.54       -4.13      9.17 o 
  -8   5  11       77.05       55.26      8.59 o 
  -7   5  11      262.14      272.28     16.28 o 
  -6   5  11      501.95      543.14     16.52 o 
  -5   5  11      327.54      279.79     11.75 o 
  -4   5  11     1121.61     1082.07     23.64 o 
  -3   5  11      264.86      260.06     12.95 o 
  -2   5  11     1671.22     1666.28     31.60 o 
  -1   5  11      131.28      150.87      5.60 o 
   0   5  11     3328.02     3421.85     46.78 o 
   1   5  11      542.60      595.31     10.85 o 
   2   5  11     1502.31     1443.54     27.86 o 
   3   5  11      565.72      587.09     13.78 o 
   4   5  11     4963.49     5127.62     68.24 o 
   5   5  11       19.71       20.92      4.47 o 
   6   5  11     1563.34     1516.46     31.64 o 
   7   5  11     1127.01     1129.84     24.44 o 
   8   5  11      198.42      187.47      9.39 o 
   9   5  11       10.95       24.58      6.27 o 
  10   5  11      355.48      347.08     19.26 o 
  -7   6  11      124.06      112.54      9.53 o 
  -6   6  11       97.20      107.61      8.68 o 
  -5   6  11       19.74       33.83      6.59 o 
  -4   6  11       30.23        9.46      5.07 o 
  -3   6  11      737.75      798.57     19.10 o 
  -2   6  11      594.35      611.57     12.47 o 
  -1   6  11      259.86      257.17      9.88 o 
   0   6  11        0.21       -1.08      3.28 o 
   1   6  11     3622.98     3719.68     50.65 o 
   2   6  11      204.94      185.93      6.75 o 
   3   6  11      150.56      127.34      3.83 o 
   4   6  11      185.07      202.05      6.32 o 
   5   6  11     3341.17     3359.45     46.55 o 
   6   6  11      227.01      235.85      9.99 o 
   7   6  11       14.04       21.89      5.07 o 
   8   6  11        4.46        5.06      5.27 o 
   9   6  11     1208.01     1207.25     26.86 o 
  10   6  11       66.37       52.27     10.55 o 
  11   6  11        7.35       -1.38      9.63 o 
  -7   7  11       17.60       40.37      8.22 o 
  -6   7  11       46.82       53.40      7.82 o 
  -5   7  11      187.44      174.28     10.12 o 
  -4   7  11       23.57       38.65      6.27 o 
  -3   7  11       70.67       69.35      6.92 o 
  -2   7  11      508.50      508.59     24.76 o 
  -1   7  11      266.89      283.71      8.25 o 
   0   7  11        6.67        4.72      5.91 o 
   1   7  11      961.94      977.35     16.51 o 
   2   7  11      482.78      478.02     10.03 o 
   3   7  11      294.04      285.86      5.96 o 
   4   7  11      771.38      763.71     11.22 o 
   5   7  11        2.41        3.55      2.98 o 
   6   7  11     2916.90     2901.34     51.97 o 
   7   7  11      276.25      283.41     11.10 o 
   8   7  11      106.26      112.64     19.72 o 
   9   7  11      154.60      176.98     14.67 o 
  10   7  11      318.69      326.91     19.72 o 
  11   7  11       28.29       25.68     11.46 o 
  -6   8  11      119.51      132.09     10.18 o 
  -5   8  11      148.41      196.76     11.18 o 
  -4   8  11      208.70      166.70     23.61 o 
  -3   8  11       20.07       19.01      5.61 o 
  -2   8  11      277.35      287.93     15.59 o 
  -1   8  11       59.63       78.08      6.39 o 
   0   8  11     1116.63     1149.52     19.46 o 
   1   8  11      464.75      550.89     14.75 o 
   2   8  11       99.61       95.59     10.32 o 
   3   8  11       16.02       14.64      4.37 o 
   4   8  11       67.88       81.87      3.73 o 
   5   8  11     1109.98     1099.53     15.26 o 
   6   8  11      315.39      299.10     19.49 o 
   7   8  11       80.84       84.82     11.00 o 
   8   8  11      269.73      243.00     16.96 o 
   9   8  11      227.31      231.54     18.34 o 
  10   8  11       48.79       51.35     11.46 o 
  11   8  11       29.99       38.97     11.46 o 
  -5   9  11       63.03       44.13      7.90 o 
  -4   9  11       60.40      112.23      8.88 o 
  -3   9  11       30.19       18.87      6.39 o 
  -2   9  11       18.66       25.70      7.79 o 
  -1   9  11      274.65      258.00     10.97 o 
   0   9  11      120.18      104.21      7.25 o 
   1   9  11      173.16      163.11      6.93 o 
   2   9  11     1272.05     1380.53     39.43 o 
   3   9  11      497.15      477.90     10.64 o 
   4   9  11        7.07        2.24      2.54 o 
   5   9  11       30.26       32.68      4.27 o 
   6   9  11      467.07      485.59     14.21 o 
   7   9  11       38.55       51.35      9.63 o 
   8   9  11      345.03      337.91     19.72 o 
   9   9  11       83.48       92.62     13.30 o 
  10   9  11      438.29      425.48     23.38 o 
  11   9  11        5.42        4.13     10.09 o 
  -4  10  11       43.38       15.55      6.94 o 
  -3  10  11        0.53        1.78      5.94 o 
  -2  10  11       84.12       72.70      9.63 o 
  -1  10  11       56.80      104.96     20.86 o 
   0  10  11      154.87      148.43     14.44 o 
   1  10  11      287.95      319.47      9.42 o 
   2  10  11       50.60       47.22      4.64 o 
   3  10  11      117.69      124.66      5.88 o 
   4  10  11      104.53       85.47      4.32 o 
   5  10  11       85.32       86.85      5.17 o 
   6  10  11      210.37      185.01      6.95 o 
   7  10  11       27.85       28.43      9.63 o 
   8  10  11       11.73       15.59      9.63 o 
   9  10  11      389.28      414.94     22.47 o 
  10  10  11       26.76       19.72     10.55 o 
  11  10  11       14.03       19.26     12.38 o 
  -3  11  11        4.41       -9.25      6.17 o 
  -2  11  11       79.28       82.47      8.59 o 
  -1  11  11      145.50      123.30      9.63 o 
   0  11  11       47.76       83.02      7.90 o 
   1  11  11       38.55       19.72      6.88 o 
   2  11  11      149.51      183.83      8.44 o 
   3  11  11        3.10       -1.28      3.62 o 
   4  11  11       21.40       20.87      3.57 o 
   5  11  11       25.39       19.15      4.17 o 
   6  11  11      100.88      121.29      6.09 o 
   7  11  11      232.88      232.91     17.42 o 
   8  11  11       68.31       66.94     11.46 o 
   9  11  11        6.37        9.63      9.63 o 
  10  11  11      412.44      435.11     25.68 o 
  -2  12  11      130.64      120.53     10.50 o 
  -1  12  11      142.32      209.69     19.49 o 
   0  12  11      144.02      135.00     30.72 o 
   1  12  11      130.60      147.35     11.23 o 
   2  12  11      129.70      137.70      8.94 o 
   3  12  11      281.35      318.27     10.22 o 
   4  12  11      172.51      142.98      7.06 o 
   5  12  11       27.28       26.10      7.34 o 
   6  12  11      288.72      314.99     20.17 o 
   7  12  11       78.68       82.99     12.38 o 
   8  12  11      179.49      186.61     16.51 o 
   9  12  11       13.90       22.92     11.46 o 
  10  12  11       19.33       32.09     11.92 o 
   0  13  11       47.83       78.08      8.43 o 
   1  13  11       31.86       29.22      6.92 o 
   2  13  11       30.45       38.08      6.64 o 
   3  13  11      255.32      237.50     16.51 o 
   4  13  11       44.60       59.41     11.41 o 
   5  13  11       16.55        6.96      7.65 o 
   6  13  11       30.11       35.30     11.92 o 
   7  13  11      564.02      547.90     26.59 o 
   8  13  11       60.47       73.82     14.21 o 
   9  13  11       47.78       42.64     12.38 o 
   3  14  11        9.15       25.68      9.63 o 
   4  14  11      122.00      108.60      9.20 o 
   5  14  11        4.15        5.04      5.40 o 
   6  14  11       33.49       43.56     11.92 o 
   7  14  11      159.09      195.32     18.80 o 
  -6 -10  12        0.14       -1.99      6.59 o 
  -5 -10  12       31.41       48.54      8.85 o 
  -4 -10  12      173.93      187.40     16.56 o 
  -3 -10  12       21.75       26.22      5.32 o 
  -2 -10  12       61.43       57.09      6.24 o 
  -1 -10  12        2.38       -2.59      5.99 o 
  -8  -9  12        0.80        1.10      6.96 o 
  -7  -9  12       90.08       70.02      8.94 o 
  -6  -9  12      187.37      211.05     11.75 o 
  -5  -9  12       31.02       52.35      5.86 o 
  -4  -9  12       10.70       -1.05      4.58 o 
  -3  -9  12       49.71       62.44      5.86 o 
  -2  -9  12      100.15      127.82      7.46 o 
  -1  -9  12        0.78       -0.31      4.55 o 
   0  -9  12        8.60        8.25      8.71 o 
   1  -9  12       40.88       22.47     10.09 o 
  -9  -8  12      159.73      188.35     20.40 o 
  -8  -8  12       10.54        5.96      6.81 o 
  -7  -8  12      185.36      164.49     10.53 o 
  -6  -8  12        9.54        0.82      5.81 o 
  -5  -8  12      274.58      311.90     10.21 o 
  -4  -8  12      110.86      112.39      6.66 o 
  -3  -8  12      172.27      180.15      7.77 o 
  -2  -8  12      100.76      118.56      6.79 o 
  -1  -8  12      107.75      125.66      6.93 o 
   0  -8  12      118.19      142.43     21.09 o 
   1  -8  12       29.44       32.33      6.48 o 
   2  -8  12       82.19       90.24      8.74 o 
   3  -8  12        0.06        1.83     10.55 o 
  -9  -7  12       23.59       29.38      7.76 o 
  -8  -7  12        7.14       -2.16      6.88 o 
  -7  -7  12        0.12       -2.02      6.42 o 
  -6  -7  12      589.07      568.46     17.29 o 
  -5  -7  12       96.26      103.65      8.03 o 
  -4  -7  12       10.00       10.89      4.78 o 
  -3  -7  12      733.45      748.34     14.86 o 
  -2  -7  12      162.14      197.43      7.86 o 
  -1  -7  12        1.82        4.57      3.59 o 
   0  -7  12        0.62       -4.61      3.88 o 
   1  -7  12      276.04      281.52     11.80 o 
   2  -7  12      280.75      283.61     12.40 o 
   3  -7  12       38.60       37.42      7.37 o 
   4  -7  12       47.05       77.03     13.75 o 
 -10  -6  12        2.54        7.74      8.02 o 
  -9  -6  12      363.78      329.12     14.75 o 
  -8  -6  12       77.02       78.64     17.65 o 
  -7  -6  12      296.59      263.01     12.31 o 
  -6  -6  12      143.61      141.75      8.88 o 
  -5  -6  12      157.14      120.44      8.25 o 
  -4  -6  12       57.54       45.75      4.71 o 
  -3  -6  12       61.07       35.57      4.36 o 
  -2  -6  12       69.67       59.83      4.92 o 
  -1  -6  12      241.93      271.32      7.05 o 
   0  -6  12        1.59       -0.47      3.69 o 
   1  -6  12      115.32      148.44      6.85 o 
   2  -6  12       92.98       89.74      7.49 o 
   3  -6  12        7.88       10.47      5.84 o 
   4  -6  12       57.39       43.10     11.00 o 
   5  -6  12      261.89      329.66     21.55 o 
 -10  -5  12      170.42      196.92     11.83 o 
  -9  -5  12        3.39        2.21      6.32 o 
  -8  -5  12       53.75       43.39      7.61 o 
  -7  -5  12      364.35      374.12     13.78 o 
  -6  -5  12      563.36      512.07     27.97 o 
  -5  -5  12      107.98      111.82      7.90 o 
  -4  -5  12      246.24      271.32     10.97 o 
  -3  -5  12       62.04       28.88      4.00 o 
  -2  -5  12     1434.03     1378.82     18.61 o 
  -1  -5  12      133.21      130.15      4.80 o 
   0  -5  12        4.49       11.80      3.71 o 
   1  -5  12       43.73       37.51      4.44 o 
   2  -5  12      409.50      462.07     12.73 o 
   3  -5  12       59.38       52.65      6.42 o 
   4  -5  12        0.10        8.25      8.71 o 
   5  -5  12      183.77      191.19     16.05 o 
   6  -5  12      136.41      154.97     16.05 o 
 -10  -4  12       20.89       11.06      7.25 o 
  -9  -4  12      183.31      180.13     25.45 o 
  -8  -4  12      312.79      304.92     19.94 o 
  -7  -4  12       41.11       44.02      6.81 o 
  -6  -4  12      161.63      158.15     14.21 o 
  -5  -4  12      173.76      138.29      8.15 o 
  -4  -4  12       80.68       89.56     18.80 o 
  -3  -4  12      734.27      720.18     18.34 o 
  -1  -4  12      843.86      788.48     29.18 o 
   0  -4  12       71.44       59.84      4.90 o 
   1  -4  12       67.82       56.78      4.58 o 
   2  -4  12      149.76      160.57      6.66 o 
   3  -4  12      480.79      550.24     38.81 o 
   4  -4  12        5.83        4.58      8.71 o 
   5  -4  12       35.78       33.01     10.09 o 
   6  -4  12      129.71      104.08     13.75 o 
   7  -4  12      175.20      200.82     18.80 o 
 -10  -3  12       37.35       24.76     11.00 o 
  -9  -3  12       63.71       46.17      8.94 o 
  -8  -3  12       13.28        7.91      6.65 o 
  -7  -3  12      470.45      456.12     22.70 o 
  -6  -3  12      445.32      389.46     13.29 o 
  -5  -3  12      345.81      359.18     21.09 o 
  -4  -3  12      405.39      401.63      9.59 o 
  -3  -3  12      607.98      623.05     52.96 o 
  -2  -3  12     1488.01     1334.40     17.45 o 
  -1  -3  12      134.23      142.94      5.92 o 
   0  -3  12      117.80      131.71      5.33 o 
   1  -3  12       37.36       43.11      3.88 o 
   2  -3  12     1067.85     1085.36     18.42 o 
   3  -3  12        3.18       -1.13      3.38 o 
   4  -3  12       33.25       19.26      8.25 o 
   5  -3  12      170.27      184.31     14.67 o 
   6  -3  12      404.14      457.58     24.30 o 
   7  -3  12        4.14        2.29     10.09 o 
   8  -3  12        3.56       19.72     11.00 o 
 -10  -2  12        0.74       -1.83     10.55 o 
  -9  -2  12       14.85        9.95      6.39 o 
  -8  -2  12      592.74      586.68     17.50 o 
  -7  -2  12       33.71       36.81      7.57 o 
  -6  -2  12       17.30       20.30      5.28 o 
  -5  -2  12     1696.84     1611.65     25.16 o 
  -4  -2  12      709.34      666.48     12.86 o 
  -3  -2  12        7.42        7.71      2.77 o 
  -2  -2  12      242.70      223.44      8.14 o 
  -1  -2  12     1492.25     1505.75     18.82 o 
   0  -2  12      210.24      213.71      5.07 o 
   1  -2  12      165.80      156.45      8.13 o 
   2  -2  12      127.67      108.59      5.32 o 
   3  -2  12     1459.86     1450.60     22.99 o 
   4  -2  12      384.29      439.90     14.40 o 
   5  -2  12      240.28      172.46     49.29 o 
   6  -2  12       27.58       32.55     10.09 o 
   7  -2  12      174.56      187.07     16.05 o 
   8  -2  12        0.24        5.50     10.09 o 
 -10  -1  12       27.60       27.97     11.92 o 
  -9  -1  12       34.54       33.01     10.09 o 
  -8  -1  12        6.02        0.38      6.88 o 
  -7  -1  12     1603.60     1634.76     33.07 o 
  -6  -1  12      598.25      635.65     13.38 o 
  -5  -1  12      570.79      615.52     12.64 o 
  -4  -1  12      248.19      233.63     13.34 o 
  -3  -1  12     1250.47     1235.83     19.69 o 
  -2  -1  12     1357.42     1314.69     20.37 o 
  -1  -1  12      650.34      654.33     11.81 o 
   0  -1  12      509.65      530.19      8.04 o 
   1  -1  12      802.49      719.20     10.18 o 
   2  -1  12     3385.17     3274.43     45.22 o 
   3  -1  12     1010.45      941.62     21.40 o 
   4  -1  12     2916.93     2935.28     53.01 o 
   5  -1  12      270.29      265.51     11.51 o 
   6  -1  12      559.26      549.28     24.30 o 
   7  -1  12       76.28       82.07     12.84 o 
   8  -1  12      226.83      203.11     16.96 o 
   9  -1  12       38.14       25.68     11.46 o 
 -10   0  12       38.93       21.09     11.46 o 
  -9   0  12        0.76        0.00      8.71 o 
  -8   0  12      458.83      441.53     22.47 o 
  -7   0  12        1.34       -5.87      3.91 o 
  -6   0  12        1.43        5.70      3.79 o 
  -5   0  12     1068.85     1062.88     26.78 o 
  -4   0  12     1868.59     1919.16     35.62 o 
  -3   0  12       59.00       65.75      4.08 o 
  -2   0  12      318.70      346.23      8.13 o 
  -1   0  12     2129.94     1992.44     28.55 o 
   0   0  12     2906.09     3003.10     41.15 o 
   1   0  12       98.28      119.96     10.09 o 
   2   0  12     1826.23     1846.64     35.00 o 
   3   0  12     7851.66     7655.15    125.46 o 
   4   0  12      997.50     1013.64     24.53 o 
   5   0  12      331.64      292.99     11.83 o 
   6   0  12      108.79       84.29     19.26 o 
   7   0  12      629.26      635.47     26.59 o 
   8   0  12      426.59      438.32     22.92 o 
   9   0  12        0.20        0.00      9.17 o 
  -9   1  12        0.61       -5.04      9.17 o 
  -8   1  12        0.30       -7.78      5.19 o 
  -7   1  12      132.65      176.14     18.57 o 
  -6   1  12       69.41       55.01      4.94 o 
  -5   1  12      327.41      355.02      9.35 o 
  -4   1  12        2.32       -2.82      3.15 o 
  -3   1  12     5108.72     5064.49     76.83 o 
  -2   1  12       89.26       87.17      4.09 o 
  -1   1  12      116.43      124.54      4.89 o 
   0   1  12      812.51      814.70     13.27 o 
   1   1  12     3188.95     3192.20     55.26 o 
   2   1  12     3719.71     3464.20     59.80 o 
   3   1  12       12.01       30.39     15.59 o 
   4   1  12     1090.51     1051.91     23.01 o 
   5   1  12      989.34      940.04     31.64 o 
   6   1  12      419.75      446.70     14.26 o 
   7   1  12       11.52       13.07      5.51 o 
   8   1  12      510.98      494.71     24.30 o 
   9   1  12      131.69      145.80     14.67 o 
  10   1  12       18.69       30.72     11.46 o 
  -9   2  12       48.17       50.27     15.13 o 
  -8   2  12      176.29      176.89     10.21 o 
  -7   2  12       17.60        4.93      5.67 o 
  -6   2  12      181.64      170.80      8.91 o 
  -5   2  12        8.50        4.42      3.61 o 
  -4   2  12     1663.53     1733.07     26.64 o 
  -3   2  12        2.68        5.60      3.15 o 
  -2   2  12     1457.47     1433.98     27.60 o 
  -1   2  12      234.19      195.03      5.71 o 
   0   2  12     1733.54     1767.05     25.83 o 
   1   2  12      198.12      180.85      7.90 o 
   2   2  12     1225.16     1265.68     25.26 o 
   3   2  12     2796.98     2772.73     49.27 o 
   4   2  12     1376.64     1386.15     34.62 o 
   5   2  12      423.79      428.76     13.13 o 
   6   2  12      691.24      669.86     24.30 o 
   7   2  12     1219.10     1228.72     27.07 o 
   8   2  12      313.43      353.22     13.60 o 
   9   2  12       65.31       86.20     12.84 o 
  10   2  12      100.09       64.19     11.92 o 
  -9   3  12       15.92        4.27      6.96 o 
  -8   3  12        2.52        2.29      6.48 o 
  -7   3  12      551.60      595.61     17.51 o 
  -6   3  12       16.97       15.41      5.34 o 
  -5   3  12       33.17       45.80     13.30 o 
  -4   3  12        1.35        2.65      4.19 o 
  -3   3  12     3660.05     3453.91    237.52 o 
  -2   3  12       66.50       52.74      3.98 o 
  -1   3  12      142.38      144.94      5.11 o 
   0   3  12        0.60       12.29      3.00 o 
   1   3  12     4886.08     4851.13     81.03 o 
   2   3  12      932.00      875.32     37.83 o 
   3   3  12        6.42        6.61      8.48 o 
   4   3  12      360.81      365.89     11.62 o 
   5   3  12     1499.41     1407.77     28.68 o 
   6   3  12     1204.87     1121.15     25.68 o 
   7   3  12      183.60      193.49     12.15 o 
   8   3  12      700.66      674.13     34.85 o 
   9   3  12      446.29      456.27     24.53 o 
  10   3  12      182.23      220.99     16.96 o 
  11   3  12        1.40       13.30     11.00 o 
  -8   4  12      182.71      147.15     10.53 o 
  -7   4  12       39.61       38.48      6.79 o 
  -6   4  12      764.94      743.82     19.45 o 
  -5   4  12       28.25       25.74      9.40 o 
  -4   4  12      619.49      600.02     13.04 o 
  -3   4  12      189.73      163.05      8.43 o 
  -2   4  12     1662.68     1703.59     25.73 o 
  -1   4  12        0.00       -0.44      2.81 o 
   0   4  12     4377.36     4468.91     59.71 o 
   1   4  12      139.08      111.23     10.09 o 
   2   4  12     1806.53     1758.43     41.04 o 
   3   4  12        4.73        1.71      3.72 o 
   4   4  12     1026.06      984.53     27.51 o 
   5   4  12       56.10       50.38      5.48 o 
   6   4  12      913.08      857.44     20.54 o 
   7   4  12      716.86      642.95     17.32 o 
   8   4  12      154.39      171.81     18.34 o 
   9   4  12       25.84       42.03      6.96 o 
  10   4  12        6.98        3.93     12.15 o 
  11   4  12      201.46      202.65     16.96 o 
  -8   5  12        3.97       16.49      9.86 o 
  -7   5  12      355.40      294.48     13.75 o 
  -6   5  12      117.69      121.43     10.77 o 
  -5   5  12      452.43      466.44     14.68 o 
  -4   5  12      669.75      650.16     16.82 o 
  -3   5  12      777.69      815.22     15.89 o 
  -2   5  12      431.15      386.62      9.21 o 
  -1   5  12       27.21       19.86      3.49 o 
   0   5  12      741.17      714.17     14.33 o 
   1   5  12     7727.20     7866.20    102.50 o 
   2   5  12        0.87        6.36      3.85 o 
   3   5  12      615.32      687.18     16.82 o 
   4   5  12      169.37      170.92      8.68 o 
   5   5  12     1886.61     1797.09     34.65 o 
   6   5  12       29.38       28.38      5.48 o 
   7   5  12       38.63       25.27      6.88 o 
   8   5  12      108.22      124.67     11.69 o 
   9   5  12      880.59      924.43     22.99 o 
  10   5  12       10.67       27.08      7.11 o 
  -7   6  12       74.35       82.13      8.55 o 
  -6   6  12      170.46      164.01     10.36 o 
  -5   6  12        6.00        1.95      5.61 o 
  -4   6  12      119.58      121.42      7.90 o 
  -3   6  12     1427.28     1357.24     27.83 o 
  -2   6  12      261.86      244.85     16.32 o 
  -1   6  12       52.47       63.13      5.00 o 
   0   6  12      538.82      528.72     10.86 o 
   1   6  12      783.72      722.05     12.95 o 
   2   6  12     2302.73     2185.48     53.19 o 
   3   6  12      316.51      339.73     10.97 o 
   4   6  12      506.85      543.73     18.80 o 
   5   6  12      285.65      333.94     11.55 o 
   6   6  12     1204.64     1111.62     24.29 o 
   7   6  12       69.85       61.06      6.17 o 
   8   6  12      438.24      430.26     16.74 o 
   9   6  12      342.32      339.87     13.51 o 
  10   6  12      403.23      372.01     14.55 o 
  11   6  12      246.25      310.86     22.01 o 
  -6   7  12       95.29      120.84      9.71 o 
  -5   7  12       83.96      142.10      9.66 o 
  -4   7  12        3.80        2.63      5.28 o 
  -3   7  12      145.78      156.59     11.00 o 
  -2   7  12     1599.81     1554.15     30.90 o 
  -1   7  12       87.54       91.74      9.17 o 
   0   7  12      243.47      212.27      7.22 o 
   1   7  12     1665.07     1639.37     24.96 o 
   2   7  12      322.02      288.15     12.05 o 
   3   7  12      131.78      158.32      8.48 o 
   4   7  12       22.37       10.83      4.63 o 
   5   7  12     1546.83     1554.22     46.54 o 
   6   7  12      431.81      414.34     13.10 o 
   7   7  12       23.33       11.15      5.07 o 
   8   7  12      145.11      170.63      9.20 o 
   9   7  12      837.28      823.58     21.28 o 
  10   7  12        6.86       -3.67      8.71 o 
  11   7  12        8.05        7.34      9.63 o 
  -6   8  12       97.48      116.91     10.18 o 
  -5   8  12      221.38      175.85     10.77 o 
  -4   8  12       28.76       31.95      6.60 o 
  -3   8  12       41.79       47.41      7.11 o 
  -2   8  12       24.20       26.26      5.61 o 
  -1   8  12       12.47        0.46      4.58 o 
   0   8  12      137.27      144.44     11.46 o 
   1   8  12       12.81       21.77      3.83 o 
   2   8  12      200.32      178.38      6.54 o 
   3   8  12      147.04      178.17      5.26 o 
   4   8  12       82.08       96.74      6.72 o 
   5   8  12       75.17       81.39     14.67 o 
   6   8  12     1122.60     1155.45     31.64 o 
   7   8  12      161.02      176.40      9.34 o 
   8   8  12       77.73       85.28     12.38 o 
   9   8  12        1.63       -1.83      9.63 o 
  10   8  12      370.12      392.93     22.47 o 
  11   8  12        1.09       -4.13     10.55 o 
  -5   9  12       54.58      122.93     10.44 o 
  -4   9  12       93.59       43.74      7.57 o 
  -3   9  12        8.07        7.08      5.73 o 
  -2   9  12      133.44      131.69     10.77 o 
  -1   9  12        3.55       -0.16      4.49 o 
   0   9  12      710.27      621.10     16.96 o 
   1   9  12      307.73      322.39     11.67 o 
   2   9  12       91.75       72.18      5.05 o 
   3   9  12      482.60      498.02     14.58 o 
   4   9  12       68.21       83.43     12.84 o 
   5   9  12      173.17      233.04     10.44 o 
   6   9  12      234.07      239.36     21.55 o 
   7   9  12       31.02        7.34      8.71 o 
   8   9  12      115.79      128.38     14.21 o 
   9   9  12      541.25      558.90     27.05 o 
  10   9  12        7.14        2.75     10.55 o 
  11   9  12       28.08       53.19     13.30 o 
  -4  10  12       59.36      137.54     10.64 o 
  -3  10  12        2.78        5.94      6.59 o 
  -2  10  12      134.57      144.15      9.39 o 
  -1  10  12      117.97       82.88      7.70 o 
   0  10  12       11.43       18.60      5.50 o 
   1  10  12        9.21        5.25      3.91 o 
   2  10  12      442.87      447.23     14.42 o 
   3  10  12       32.53       49.23      7.42 o 
   4  10  12        1.22        8.12      5.16 o 
   5  10  12        1.97        7.12      5.04 o 
   6  10  12      161.16      159.10     13.75 o 
   7  10  12       46.56       40.35     11.00 o 
   8  10  12      357.09      359.46     22.01 o 
   9  10  12        0.14       -1.38     10.55 o 
  10  10  12      413.64      418.60     24.76 o 
  11  10  12       11.27       21.55     11.46 o 
  -3  11  12        3.56       -2.53      6.50 o 
  -2  11  12      122.18      118.22      9.56 o 
  -1  11  12      136.61      187.83     10.70 o 
   0  11  12      302.51      233.57     16.05 o 
   1  11  12       17.21       28.67      6.06 o 
   2  11  12       49.76       49.74      5.25 o 
   3  11  12       51.12       56.20      5.32 o 
   4  11  12       38.04       50.50      6.79 o 
   5  11  12        6.53       24.76      9.63 o 
   6  11  12      363.33      347.08     20.17 o 
   7  11  12       34.39       39.43     10.55 o 
   8  11  12       59.57       87.11     13.30 o 
   9  11  12      182.48      217.78     18.34 o 
  10  11  12       36.47       33.93     12.38 o 
  -1  12  12      130.41       82.77     16.74 o 
   0  12  12      128.85      182.87     13.98 o 
   1  12  12       30.06       17.08      6.06 o 
   2  12  12      207.12      230.98     20.40 o 
   3  12  12      451.32      419.54     11.71 o 
   4  12  12       65.17       64.19     10.55 o 
   5  12  12       46.28       47.22     10.09 o 
   6  12  12      123.68      132.96     14.67 o 
   7  12  12      214.14      184.77     16.51 o 
   8  12  12        0.34        7.34     10.55 o 
   9  12  12       10.15       30.26     11.46 o 
   0  13  12       52.72       30.44      7.27 o 
   1  13  12       31.81       32.84      7.11 o 
   2  13  12       74.73       74.62      7.94 o 
   4  13  12      147.49      169.64     15.13 o 
   5  13  12        0.28        2.75      9.63 o 
   6  13  12       48.98       44.47     11.92 o 
   7  13  12      240.76      266.84     21.55 o 
   8  13  12      155.26      150.84     16.51 o 
   5  14  12       23.44       15.59     10.55 o 
   6  14  12       25.07       17.42     10.55 o 
  -4 -10  13       90.86       90.54      8.27 o 
  -3 -10  13      197.74      203.86      9.21 o 
  -7  -9  13      183.05      186.65     11.67 o 
  -6  -9  13       13.83       21.63      8.25 o 
  -5  -9  13      134.39      114.80      7.18 o 
  -4  -9  13       62.61       94.48      6.85 o 
  -3  -9  13        5.95       -1.90      6.82 o 
  -2  -9  13       65.06       72.26      6.43 o 
  -1  -9  13       17.46       16.80      7.49 o 
   0  -9  13       80.63       73.82     11.00 o 
  -8  -8  13        0.18       -0.17      6.96 o 
  -7  -8  13       94.39       95.34      8.88 o 
  -6  -8  13      247.67      241.60     19.94 o 
  -5  -8  13        0.34       -2.34      5.81 o 
  -4  -8  13        9.53        4.52      4.49 o 
  -3  -8  13      240.63      251.67      9.28 o 
  -2  -8  13      127.59      129.25      7.18 o 
  -1  -8  13       28.65       43.24      5.52 o 
   0  -8  13        0.17        2.75      7.79 o 
   2  -8  13        1.87        4.58     10.09 o 
  -9  -7  13      295.77      279.20     19.26 o 
  -8  -7  13        3.99        8.77      6.46 o 
  -7  -7  13      169.61      186.86     10.86 o 
  -6  -7  13       53.30       70.96     13.98 o 
  -5  -7  13      288.96      302.33     12.78 o 
  -4  -7  13       98.75      121.87      6.36 o 
  -3  -7  13       61.18       92.87      5.68 o 
  -2  -7  13       62.11       51.03      7.32 o 
  -1  -7  13      201.59      190.89      7.75 o 
   0  -7  13       85.94      101.52      7.94 o 
   1  -7  13      122.37      132.27      8.74 o 
   2  -7  13      187.16      165.06     15.13 o 
   3  -7  13       27.63       21.55     10.55 o 
   4  -7  13        1.27       14.21     11.00 o 
  -9  -6  13        8.76        1.88      7.29 o 
  -8  -6  13      172.09      165.06     10.37 o 
  -7  -6  13        4.28       -3.11      5.99 o 
  -6  -6  13      701.47      742.75     25.90 o 
  -5  -6  13        4.58        1.97      5.17 o 
  -4  -6  13      178.31      170.06      9.36 o 
  -3  -6  13      329.14      367.00     12.37 o 
  -2  -6  13      523.92      559.53     12.15 o 
  -1  -6  13       14.98       10.17      3.16 o 
   0  -6  13       57.84       48.41      4.09 o 
   1  -6  13      121.97      123.45      6.74 o 
   2  -6  13      130.47      136.63     13.75 o 
   3  -6  13       62.92       66.02     12.38 o 
   4  -6  13       12.27       19.26     10.09 o 
   5  -6  13      162.01      157.72     17.42 o 
  -9  -5  13      618.15      648.05     19.78 o 
  -8  -5  13        2.29        3.44      6.16 o 
  -7  -5  13       45.62       58.20      7.61 o 
  -6  -5  13        6.48        4.34      5.48 o 
  -5  -5  13      220.14      293.64     11.94 o 
  -4  -5  13        2.35       -4.78      4.40 o 
  -3  -5  13      825.05      964.52     16.97 o 
  -2  -5  13       52.93       89.30      4.30 o 
  -1  -5  13      628.44      630.19     22.47 o 
   0  -5  13       44.67       18.68      3.61 o 
   1  -5  13        1.26        0.12      5.81 o 
   2  -5  13      183.02      157.20      9.24 o 
   3  -5  13       64.11       78.86     11.92 o 
   4  -5  13       33.13       33.01     11.46 o 
   5  -5  13       67.07       81.15     13.75 o 
   6  -5  13       33.27       36.68     12.38 o 
 -10  -4  13      164.99      173.20     20.17 o 
  -9  -4  13        1.29       -1.20      6.46 o 
  -8  -4  13      241.56      268.46     12.97 o 
  -7  -4  13       99.27       99.11      8.35 o 
  -6  -4  13       85.15       97.11      7.90 o 
  -5  -4  13      216.10      197.41     21.32 o 
  -4  -4  13        1.30        3.86      4.40 o 
  -3  -4  13       14.20       -1.50      2.54 o 
  -2  -4  13     1966.55     1933.94     25.28 o 
  -1  -4  13       28.81       34.49      3.24 o 
   0  -4  13       45.08       34.62      3.33 o 
   1  -4  13       48.11       58.64      4.77 o 
   2  -4  13      165.30      176.72     10.21 o 
   3  -4  13       45.14       72.49      7.29 o 
   4  -4  13        2.93       -3.67      8.25 o 
   5  -4  13      156.83      133.88     14.67 o 
   6  -4  13      258.08      326.91     22.47 o 
   7  -4  13       36.79       20.63     12.84 o 
 -10  -3  13        0.93        3.21     11.00 o 
  -9  -3  13      181.67      221.65     12.15 o 
  -8  -3  13      226.51      235.77     11.98 o 
  -7  -3  13        7.59       11.86      5.81 o 
  -6  -3  13        0.37        1.60      5.73 o 
  -5  -3  13      201.62      218.21     10.57 o 
  -4  -3  13     1026.93     1062.55     18.40 o 
  -3  -3  13      142.09      152.26      8.33 o 
  -2  -3  13      420.48      366.37      9.19 o 
  -1  -3  13      685.54      733.86     13.10 o 
   0  -3  13      463.01      495.96      8.59 o 
   1  -3  13       53.68       69.10      6.27 o 
   2  -3  13      100.14       92.41      7.13 o 
   3  -3  13      339.73      362.03     13.53 o 
   4  -3  13       66.66       95.17      7.90 o 
   5  -3  13      364.37      424.57     22.92 o 
   6  -3  13       28.77       24.30     10.55 o 
   7  -3  13       57.36       82.53     13.75 o 
 -10  -2  13       65.55       78.86     13.30 o 
  -9  -2  13      139.81      159.87     19.49 o 
  -8  -2  13       28.20       34.05      6.81 o 
  -7  -2  13      678.34      682.37     18.48 o 
  -6  -2  13      296.74      278.25     11.51 o 
  -5  -2  13        4.90        3.49      3.63 o 
  -4  -2  13      127.49      115.55      6.79 o 
  -3  -2  13      881.62      894.19     15.77 o 
  -2  -2  13     3432.03     3266.82     45.52 o 
  -1  -2  13       58.51       60.12      3.80 o 
   0  -2  13      111.33       84.04      6.27 o 
   1  -2  13      373.70      390.58     12.40 o 
   2  -2  13     1163.66     1150.84     25.11 o 
   3  -2  13      231.21      215.90     10.21 o 
   4  -2  13       33.59       28.25      5.99 o 
   5  -2  13       69.82       36.70     16.96 o 
   6  -2  13       34.99       22.47     10.09 o 
   7  -2  13        8.72        9.63     10.09 o 
   8  -2  13       47.09       62.36     12.84 o 
 -10  -1  13       35.30       27.97     11.00 o 
  -9  -1  13       45.31       70.61     11.92 o 
  -8  -1  13      758.81      895.29     36.22 o 
  -7  -1  13        2.83       14.92     11.46 o 
  -6  -1  13      324.22      303.59      9.32 o 
  -5  -1  13       63.19       65.37      4.97 o 
  -4  -1  13      694.58      787.56     18.34 o 
  -3  -1  13      408.42      309.48      8.27 o 
  -2  -1  13      342.32      311.20      7.91 o 
  -1  -1  13     2414.95     2365.11     33.75 o 
   0  -1  13      958.55      935.74     43.56 o 
   1  -1  13      449.53      345.34     11.55 o 
   2  -1  13      327.57      326.04     11.75 o 
   3  -1  13     2552.50     2502.41     46.19 o 
   4  -1  13     1237.35     1199.44     29.11 o 
   5  -1  13      356.87      318.94     12.64 o 
   6  -1  13       28.28       19.26      9.17 o 
   7  -1  13      575.85      599.71     27.97 o 
   8  -1  13        3.61       -6.88      9.17 o 
   9  -1  13       55.80       64.65     13.30 o 
  -9   0  13       12.84       22.47     10.55 o 
  -8   0  13       16.36       25.22      9.17 o 
  -7   0  13     1274.71     1297.07     29.61 o 
  -6   0  13        4.97        5.16      4.84 o 
  -5   0  13      140.50      120.48      6.08 o 
  -4   0  13      254.34      245.43     10.24 o 
  -3   0  13     2246.24     2298.59     33.37 o 
  -2   0  13     1399.13     1354.04     21.06 o 
  -1   0  13       38.02       56.34      3.61 o 
   0   0  13     1276.53     1183.35     33.47 o 
   1   0  13     2079.55     2109.69     39.19 o 
   2   0  13     2966.58     2957.58     52.51 o 
   3   0  13      127.80      108.14      7.44 o 
   4   0  13      929.32      868.10     24.99 o 
   5   0  13        0.85       -7.53      5.02 o 
   6   0  13     1044.67     1091.63     25.44 o 
   7   0  13       44.20       47.22     10.55 o 
   8   0  13      537.38      573.12     26.59 o 
   9   0  13        1.72        1.83     10.09 o 
  -9   1  13        3.95       -2.29      8.25 o 
  -8   1  13      101.64      109.09     19.49 o 
  -7   1  13       39.33       39.76      9.86 o 
  -6   1  13       41.86       52.14      4.94 o 
  -5   1  13      652.98      603.27     12.87 o 
  -4   1  13     1845.55     1877.08     35.47 o 
  -3   1  13      321.46      304.98     10.29 o 
  -2   1  13     1187.22     1281.69     20.12 o 
  -1   1  13     1318.49     1273.27     28.66 o 
   0   1  13     1332.20     1311.54     26.21 o 
   1   1  13      476.82      492.84     14.44 o 
   2   1  13     2158.91     2028.74     38.07 o 
   3   1  13     4133.80     3942.90     68.07 o 
   4   1  13      604.09      576.26     19.26 o 
   5   1  13      174.64      176.10     20.40 o 
   6   1  13      281.71      268.32     16.96 o 
   7   1  13      642.57      719.58     19.61 o 
   8   1  13      433.74      435.57     22.47 o 
   9   1  13        0.01        3.67      9.63 o 
  10   1  13        0.27       -3.21     11.00 o 
  -9   2  13       14.63        4.26      7.57 o 
  -8   2  13        0.28        1.06      5.81 o 
  -7   2  13      240.13      230.31     11.33 o 
  -6   2  13       21.30        5.73      5.19 o 
  -5   2  13       98.64      111.48      6.00 o 
  -4   2  13       67.04       70.17      8.94 o 
  -3   2  13     2841.61     2856.72     40.46 o 
  -2   2  13      305.50      342.88      8.55 o 
  -1   2  13       80.39       88.04      4.16 o 
   0   2  13        4.77        3.67      3.63 o 
   1   2  13      168.93      130.99      6.96 o 
   2   2  13      697.84      738.73     17.47 o 
   3   2  13       35.70       46.34      7.11 o 
   4   2  13     2742.24     2528.71     46.35 o 
   5   2  13     2293.80     2204.44     41.49 o 
   6   2  13      653.82      624.92     17.34 o 
   7   2  13      213.87      175.61      9.73 o 
   8   2  13      561.70      558.75     20.63 o 
   9   2  13      131.48      155.43     15.13 o 
  10   2  13       38.64       48.60     12.38 o 
  -8   3  13      109.30      111.73      9.06 o 
  -7   3  13       72.21       87.23      8.09 o 
  -6   3  13      157.15      178.14      9.71 o 
  -5   3  13       40.27       30.51      5.19 o 
  -4   3  13      879.60      894.07     16.40 o 
  -3   3  13        0.87        2.18      4.02 o 
  -2   3  13      913.39      977.94     16.59 o 
  -1   3  13        1.24        0.67      2.49 o 
   0   3  13      250.85      262.93     17.88 o 
   1   3  13      106.37      102.27      6.46 o 
   2   3  13     1395.84     1316.67     26.56 o 
   3   3  13     1009.65      917.66     20.54 o 
   4   3  13     1317.82     1245.77     26.08 o 
   5   3  13       76.99       83.65      6.72 o 
   6   3  13      405.62      411.79     13.75 o 
   7   3  13      913.31      906.38     31.41 o 
   8   3  13      149.40      149.70      9.73 o 
   9   3  13       54.33       45.88     13.53 o 
  10   3  13        3.03        8.25      9.17 o 
  -8   4  13        8.32        4.58      6.81 o 
  -7   4  13      255.74      293.61     12.92 o 
  -6   4  13       25.68       29.91      6.16 o 
  -5   4  13        0.80       -3.39      4.83 o 
  -4   4  13       33.40       39.57      4.71 o 
  -3   4  13     1638.67     1607.09     35.00 o 
  -2   4  13      165.39      149.05      8.96 o 
  -1   4  13        1.12        1.94      2.69 o 
   0   4  13     1002.97     1051.82     42.64 o 
   1   4  13     4851.68     4853.20     81.68 o 
   2   4  13       12.08        8.14      4.13 o 
   3   4  13        0.03        3.49      4.18 o 
   4   4  13       42.07       35.24      5.07 o 
   5   4  13     1642.41     1551.84     31.25 o 
   6   4  13     1070.18      981.40     22.67 o 
   7   4  13      167.01      166.94      9.53 o 
   8   4  13      614.22      567.58     30.03 o 
   9   4  13      361.32      371.28     25.68 o 
  10   4  13       12.90       13.05      6.96 o 
  11   4  13        0.05        4.58     10.55 o 
  -7   5  13       79.84      110.06      9.24 o 
  -6   5  13      167.26      205.07     14.90 o 
  -5   5  13       60.56       77.74      9.40 o 
  -4   5  13      379.95      385.68     34.62 o 
  -3   5  13      442.72      408.73     13.24 o 
  -2   5  13      591.58      627.07     12.56 o 
  -1   5  13       35.02       34.15      3.61 o 
   0   5  13     2518.99     2562.54     46.19 o 
   1   5  13      467.52      408.22     12.45 o 
   2   5  13     1824.00     1918.23     36.29 o 
   3   5  13      134.58      126.25     10.32 o 
   4   5  13     1089.18     1016.77     22.63 o 
   5   5  13      322.61      294.33     18.34 o 
   6   5  13      926.25      850.54     20.54 o 
   7   5  13      161.07      171.11      9.53 o 
   8   5  13      297.67      316.60     12.73 o 
   9   5  13      207.95      204.04     18.80 o 
  10   5  13      173.04      167.57     11.46 o 
  11   5  13      173.20      210.91     16.96 o 
  -7   6  13       91.86       93.82      9.24 o 
  -6   6  13       47.75       69.73      8.09 o 
  -5   6  13       93.14      105.47      8.26 o 
  -4   6  13        6.85        9.08      5.07 o 
  -3   6  13      917.51      982.15     21.98 o 
  -2   6  13      569.76      576.49     30.55 o 
  -1   6  13      969.12      981.88     17.13 o 
   0   6  13       18.75       31.61      7.34 o 
   1   6  13     5335.59     5391.86     90.28 o 
   2   6  13      261.94      280.60     10.70 o 
   3   6  13      505.22      462.07     13.60 o 
   4   6  13       60.95       64.51      6.13 o 
   5   6  13     2261.50     2131.09     40.49 o 
   6   6  13       25.48       29.05      5.50 o 
   7   6  13       15.07       13.87      5.07 o 
   8   6  13      298.06      287.56     14.21 o 
   9   6  13     1246.73     1259.89     28.81 o 
  10   6  13       11.27        2.95      9.40 o 
  11   6  13       59.32       68.32     13.30 o 
  -6   7  13      150.58      160.77     10.97 o 
  -5   7  13      159.06      126.37     14.21 o 
  -4   7  13       41.94       25.69      5.94 o 
  -3   7  13      162.25      145.19     14.44 o 
  -2   7  13     1744.55     1842.04     41.72 o 
  -1   7  13      351.50      389.29      9.89 o 
   0   7  13       32.45       28.60      3.67 o 
   1   7  13     1152.85     1080.11     23.49 o 
   2   7  13     1886.95     1953.75     37.27 o 
   3   7  13       42.90       37.65      5.16 o 
   4   7  13      138.54      161.30      8.68 o 
   5   7  13      424.74      411.25     13.43 o 
   6   7  13     1703.89     1650.05     33.03 o 
   7   7  13        9.54       12.78      5.40 o 
   8   7  13      124.43      130.81      8.59 o 
   9   7  13       92.36       91.91      8.22 o 
  10   7  13      540.85      539.65     25.68 o 
  -5   8  13      164.09      258.33     23.15 o 
  -4   8  13       51.81       27.85      6.39 o 
  -3   8  13       12.98        5.80      5.48 o 
  -2   8  13       22.84       28.45      5.61 o 
  -1   8  13      182.69      204.03     15.59 o 
   0   8  13       18.29       19.33      4.17 o 
   1   8  13      530.08      552.98     16.51 o 
   2   8  13      475.02      555.23     15.23 o 
   3   8  13       40.77       27.08      5.61 o 
   4   8  13        0.30       -6.94      4.63 o 
   5   8  13      801.05      817.17     19.74 o 
   6   8  13      360.69      368.10     17.19 o 
   7   8  13      104.83       96.01      7.60 o 
   8   8  13       99.70       83.79     10.77 o 
   9   8  13      588.92      598.79     27.51 o 
  10   8  13       49.67       63.73     13.30 o 
  11   8  13       13.24       12.38     11.46 o 
  -5   9  13      125.55       92.30     14.67 o 
  -4   9  13       61.09      126.71      9.99 o 
  -3   9  13        0.19       10.61      5.61 o 
  -2   9  13       44.29       59.15      9.17 o 
  -1   9  13       37.75       37.16      5.94 o 
   1   9  13      448.99      414.49     13.62 o 
   2   9  13       10.09       20.63      5.67 o 
   3   9  13      739.62      654.13     17.47 o 
   4   9  13        0.43       -3.62      4.30 o 
   5   9  13        5.59       -0.31      4.83 o 
   6   9  13      284.53      307.37     35.76 o 
   7   9  13        3.26        5.04     11.92 o 
   8   9  13      176.90      174.69     15.13 o 
   9   9  13      101.57      103.62     14.67 o 
  10   9  13      177.15      205.41     18.34 o 
  11   9  13        2.94       -5.04     10.09 o 
  -4  10  13      100.51       67.41     19.49 o 
  -3  10  13        5.17       -2.26      5.84 o 
  -2  10  13      192.96      189.30     10.83 o 
  -1  10  13       58.75       91.07      9.86 o 
   0  10  13      200.24      166.41      9.46 o 
   1  10  13       20.98       25.87      8.94 o 
   2  10  13      549.07      565.59     16.53 o 
   3  10  13        2.48        0.87      4.95 o 
   4  10  13      312.08      385.41     13.43 o 
   5  10  13      247.12      308.39     15.13 o 
   6  10  13       76.58       57.03      6.60 o 
   7  10  13        6.54       -2.29      8.25 o 
   8  10  13       42.50       64.65     12.84 o 
   9  10  13      191.16      209.53     18.34 o 
  10  10  13       81.02       77.03     13.75 o 
  -2  11  13       94.21      118.73      9.53 o 
  -1  11  13      131.78      115.79      9.06 o 
   0  11  13       69.03      130.55      9.01 o 
   1  11  13       18.75       -4.58      8.71 o 
   2  11  13       40.15       65.80      7.61 o 
   3  11  13      535.70      590.27     30.49 o 
   4  11  13       22.30       13.85      5.67 o 
   5  11  13      109.92      112.18      8.22 o 
   6  11  13      684.13      696.91     29.80 o 
   7  11  13      144.52      160.93     15.13 o 
   8  11  13       21.70       19.26     11.00 o 
   9  11  13        1.43        1.83     10.09 o 
  10  11  13      255.89      261.80     20.63 o 
  -1  12  13      143.31      234.10     27.97 o 
   0  12  13      200.96      157.50     10.12 o 
   1  12  13        3.78        3.67      8.71 o 
   2  12  13      249.28      252.63     17.88 o 
   3  12  13      237.71      289.15     13.28 o 
   4  12  13      312.18      312.32     13.10 o 
   5  12  13       97.50      100.87     12.38 o 
   6  12  13       40.43       16.51     10.55 o 
   7  12  13      226.78      248.05     20.17 o 
   8  12  13       23.54       35.30     11.46 o 
   9  12  13       32.27       55.02     13.30 o 
   1  13  13       12.19        6.88     10.09 o 
   2  13  13       33.37       43.56     10.55 o 
   4  13  13       14.14       20.17     10.09 o 
   5  13  13       59.25       51.81     11.00 o 
   6  13  13      134.09      155.89     15.13 o 
   7  13  13      158.22      150.39     16.05 o 
   8  13  13      120.55      144.43     16.96 o 
   5  14  13        1.10      -11.00      9.63 o 
  -5  -9  14        0.29       -0.86      4.95 o 
  -4  -9  14       48.23       24.17      5.14 o 
  -3  -9  14      123.00      113.08      7.33 o 
  -2  -9  14       32.35       39.89     11.46 o 
  -1  -9  14      120.30       97.66     13.30 o 
  -7  -8  14      242.15      262.51     16.28 o 
  -6  -8  14       51.19       67.87      8.59 o 
  -5  -8  14      216.05      214.47     12.08 o 
  -4  -8  14       43.81       47.52      9.25 o 
  -3  -8  14      102.53       86.34      6.49 o 
  -2  -8  14        0.45        2.69      4.45 o 
  -1  -8  14       59.08       72.90     12.38 o 
  -8  -7  14       13.99       10.32      7.46 o 
  -7  -7  14       37.88       45.71      7.79 o 
  -6  -7  14      228.29      244.55     12.20 o 
  -5  -7  14        0.31        3.06      5.73 o 
  -4  -7  14        6.42        3.38      4.32 o 
  -3  -7  14      255.59      226.40     10.29 o 
  -2  -7  14      245.36      237.87      8.31 o 
  -1  -7  14       73.42       76.11     11.92 o 
   0  -7  14        1.60        1.83      7.79 o 
   1  -7  14      260.91      286.10     17.88 o 
   2  -7  14       43.48       61.90     11.92 o 
   3  -7  14        3.80       16.51     11.46 o 
  -9  -6  14      285.14      310.09     17.19 o 
  -8  -6  14        0.33        0.69      6.16 o 
  -7  -6  14      197.22      209.42     11.48 o 
  -6  -6  14        0.87        3.16      5.81 o 
  -5  -6  14      452.30      438.02     14.74 o 
  -4  -6  14        0.51        1.83      5.07 o 
  -3  -6  14       99.11       99.30      5.77 o 
  -2  -6  14       56.00       63.61      5.54 o 
  -1  -6  14      238.72      302.15     19.26 o 
   0  -6  14       67.64       66.21     14.21 o 
   1  -6  14       34.18       34.80      6.81 o 
   2  -6  14       85.24       70.15     11.46 o 
   3  -6  14       48.04       45.85     11.00 o 
   4  -6  14       51.35       49.98     12.84 o 
  -9  -5  14        0.56       -0.46      9.63 o 
  -8  -5  14       92.26       75.73     10.09 o 
  -7  -5  14       47.43       64.75      8.11 o 
  -6  -5  14      790.74      755.98     20.49 o 
  -5  -5  14       29.03       51.16      6.72 o 
  -4  -5  14       46.65       56.37      6.60 o 
  -3  -5  14       65.83       51.84      6.36 o 
  -2  -5  14      166.93      151.30     14.21 o 
  -1  -5  14      103.83      115.96      7.93 o 
   0  -5  14      142.53      154.04     19.49 o 
   1  -5  14       60.83       60.89      7.11 o 
   2  -5  14       82.11       93.51      9.86 o 
   3  -5  14       36.54       22.01     10.09 o 
   4  -5  14        0.18        4.13      9.63 o 
   5  -5  14      184.98      194.40     17.42 o 
  -9  -4  14      209.86      234.52     17.19 o 
  -8  -4  14      105.09      106.67      8.91 o 
  -7  -4  14      245.47      243.91     12.63 o 
  -6  -4  14      102.68       98.56      8.22 o 
  -5  -4  14      392.62      365.90     21.78 o 
  -4  -4  14       14.43        6.42      4.92 o 
  -3  -4  14       76.35       38.31     14.67 o 
  -2  -4  14      772.37      803.00     12.59 o 
  -1  -4  14      642.58      623.55     16.71 o 
   0  -4  14       35.58       41.19      5.81 o 
   1  -4  14       29.89       16.53      5.61 o 
   2  -4  14      133.03      108.47      8.26 o 
   3  -4  14      134.62      166.20      9.88 o 
   4  -4  14       46.38       58.23     11.46 o 
   5  -4  14      132.19      125.63     14.67 o 
   6  -4  14       77.75       81.15     14.67 o 
  -9  -3  14       55.88       62.05     15.13 o 
  -8  -3  14       22.45       13.15      6.46 o 
  -7  -3  14      417.96      406.83     27.28 o 
  -6  -3  14      736.58      673.57     18.62 o 
  -5  -3  14        7.52       12.81      5.48 o 
  -4  -3  14      577.91      565.00     15.42 o 
  -3  -3  14      242.51      256.47      8.06 o 
  -2  -3  14     1132.99     1062.84     18.39 o 
  -1  -3  14       66.02       65.43      6.27 o 
   0  -3  14       54.60       56.62      6.13 o 
   1  -3  14       15.65        9.29      5.28 o 
   2  -3  14      320.57      351.08     16.05 o 
   3  -3  14       56.73       67.16     12.38 o 
   4  -3  14        4.86        5.29      5.99 o 
   5  -3  14      165.09      154.51     14.67 o 
   6  -3  14      221.28      266.38     19.72 o 
   7  -3  14        7.69       14.67     11.46 o 
  -9  -2  14       74.75       87.96     12.38 o 
  -8  -2  14      361.75      328.81     13.62 o 
  -7  -2  14       84.05       92.82      8.26 o 
  -6  -2  14        9.58       19.09      9.17 o 
  -5  -2  14      894.26      956.04     17.48 o 
  -4  -2  14       84.13       68.19      5.87 o 
  -3  -2  14      393.34      399.65      9.94 o 
  -2  -2  14      188.49      178.45      8.88 o 
  -1  -2  14     1379.56     1266.00     26.35 o 
   0  -2  14        2.95        2.41      4.23 o 
   1  -2  14      122.13      114.80      7.61 o 
   2  -2  14        7.73       11.37      5.17 o 
   3  -2  14     1547.23     1378.90     29.50 o 
   4  -2  14        8.12       -1.74      5.67 o 
   5  -2  14       95.16       83.53      8.41 o 
   6  -2  14       29.15       15.59     10.09 o 
   7  -2  14      123.05      123.33     15.13 o 
   8  -2  14       61.69       70.15     14.67 o 
  -9  -1  14       83.02       81.61     13.30 o 
  -8  -1  14        5.94        4.68      6.32 o 
  -7  -1  14      766.46      790.96     20.75 o 
  -6  -1  14       84.63       77.31      5.64 o 
  -5  -1  14      899.29      882.15     25.83 o 
  -4  -1  14       78.08      102.30      5.48 o 
  -3  -1  14      117.77       69.77      4.59 o 
  -2  -1  14     1803.99     1756.56     33.79 o 
  -1  -1  14      626.52      595.98     15.60 o 
   0  -1  14      384.20      355.74     11.94 o 
   1  -1  14     1215.02     1099.60     24.07 o 
   2  -1  14     1187.72     1248.61     33.01 o 
   3  -1  14       66.51       72.74      6.79 o 
   4  -1  14      133.16      143.08     11.46 o 
   5  -1  14       70.23       54.09      7.29 o 
   6  -1  14      143.53      193.48     15.59 o 
   7  -1  14        1.39        3.67      9.17 o 
   8  -1  14      115.81      157.26     16.96 o 
  -9   0  14        0.85      -10.55      8.25 o 
  -8   0  14      304.19      358.54     20.63 o 
  -7   0  14       19.21       17.50      7.37 o 
  -6   0  14      386.77      403.78     11.01 o 
  -5   0  14       33.11       39.31      4.72 o 
  -4   0  14     1127.32     1231.42     20.51 o 
  -3   0  14        7.67        2.92      3.21 o 
  -2   0  14      222.42      192.78      9.25 o 
  -1   0  14      558.92      468.62     17.88 o 
   0   0  14     1344.21     1268.09     26.21 o 
   1   0  14      501.61      493.22     14.17 o 
   2   0  14     1001.56      962.68     21.87 o 
   3   0  14     2990.26     2762.94     50.56 o 
   4   0  14       73.33       75.28      7.11 o 
   5   0  14        0.02       -1.15      5.51 o 
   6   0  14        2.72       -4.72      5.67 o 
   7   0  14      341.59      359.00     20.63 o 
   8   0  14      124.64      161.85     16.51 o 
   9   0  14       10.76       14.21     10.55 o 
  -9   1  14        6.73        0.92      9.63 o 
  -8   1  14        0.85        4.80      8.48 o 
  -7   1  14      417.45      475.56     22.01 o 
  -6   1  14       13.29       21.15      5.17 o 
  -5   1  14       39.95       31.89      4.66 o 
  -4   1  14       78.24       85.30      7.14 o 
  -3   1  14     2137.30     1982.70     42.40 o 
  -2   1  14      301.77      312.86     10.83 o 
  -1   1  14        2.88        0.04      8.71 o 
   0   1  14      648.58      634.53     29.11 o 
   1   1  14     1671.96     1609.16     31.58 o 
   2   1  14     2725.42     2562.78     46.81 o 
   3   1  14      174.02      162.94      8.91 o 
   4   1  14     1172.55     1217.29     30.49 o 
   5   1  14     1377.15     1267.17     40.35 o 
   6   1  14      192.03      206.69     20.40 o 
   7   1  14        6.31       -5.08      5.67 o 
   8   1  14      532.37      538.27     25.22 o 
   9   1  14       34.31       42.64     12.38 o 
  -9   2  14        0.00       -0.92      9.17 o 
  -8   2  14       42.56       25.45      6.81 o 
  -7   2  14       26.70       25.00      5.84 o 
  -6   2  14      276.82      310.42     12.00 o 
  -5   2  14       54.00       60.03      5.20 o 
  -4   2  14      364.67      405.42     10.27 o 
  -3   2  14       80.66      100.52      7.38 o 
  -2   2  14     1311.83     1254.17     25.88 o 
  -1   2  14      558.74      606.91     15.66 o 
   0   2  14      347.15      316.63     11.10 o 
   1   2  14      603.68      555.01     18.11 o 
   2   2  14      488.42      440.70     36.68 o 
   3   2  14     5553.76     5318.14     89.79 o 
   4   2  14     1631.21     1652.89     33.22 o 
   5   2  14      157.04      144.69      8.55 o 
   6   2  14      348.66      316.14     12.32 o 
   7   2  14      735.99      699.05     19.45 o 
   8   2  14      157.59      159.98      9.88 o 
   9   2  14        9.25        9.63     10.09 o 
  10   2  14        0.01       -2.75     10.55 o 
  -8   3  14        4.94       -2.64      5.81 o 
  -7   3  14      204.09      228.26     11.66 o 
  -6   3  14      224.63      247.35     11.66 o 
  -5   3  14        1.96        2.17      4.14 o 
  -4   3  14       29.35       32.89      7.34 o 
  -3   3  14     1073.92     1111.48     23.11 o 
  -2   3  14        4.02        4.69      4.30 o 
  -1   3  14      175.84      145.88      7.78 o 
   0   3  14      544.29      506.74     19.94 o 
   1   3  14       89.30       62.28      5.61 o 
   2   3  14      453.14      422.43     13.10 o 
   3   3  14       41.89       36.89      5.16 o 
   4   3  14      244.35      238.86     10.18 o 
   5   3  14      862.21      858.72     21.04 o 
   6   3  14     1024.84      985.01     23.49 o 
   7   3  14      563.94      532.27     16.37 o 
   8   3  14      799.13      759.50     21.07 o 
   9   3  14       85.94       84.61      8.59 o 
  10   3  14      111.16      140.76     14.67 o 
  -8   4  14       55.09       50.17     12.84 o 
  -7   4  14       75.00       84.32      8.41 o 
  -6   4  14      227.71      234.49     11.35 o 
  -5   4  14        5.25       -1.90      4.40 o 
  -4   4  14      587.17      556.93     15.55 o 
  -3   4  14      249.12      219.65      7.75 o 
  -2   4  14      245.77      239.55     10.03 o 
  -1   4  14       15.08       14.61      4.83 o 
   0   4  14     1215.66     1211.50     25.44 o 
   1   4  14       21.96       12.40      4.50 o 
   2   4  14      337.60      315.00     10.97 o 
   3   4  14        2.61        0.27      3.85 o 
   4   4  14      985.34      897.08     20.72 o 
   5   4  14      525.90      504.79     15.38 o 
   6   4  14      265.06      211.15     10.64 o 
   7   4  14      621.75      608.54     17.80 o 
   8   4  14       49.84       65.37      7.78 o 
   9   4  14       34.75       45.84     16.51 o 
  10   4  14       17.83       26.10      7.61 o 
  -7   5  14      176.32      168.15     12.84 o 
  -6   5  14       70.57       68.16      7.70 o 
  -5   5  14       22.74       23.96      6.06 o 
  -4   5  14       51.33       50.87      6.17 o 
  -3   5  14     1173.74     1231.24     20.95 o 
  -2   5  14       36.52       40.64      5.84 o 
  -1   5  14        1.83        1.51      4.40 o 
   0   5  14       29.58       19.29      4.83 o 
   1   5  14     2831.28     2840.14     50.89 o 
   2   5  14      159.32      139.97      8.09 o 
   3   5  14        9.80        6.75      4.50 o 
   4   5  14      130.82      108.63      7.25 o 
   5   5  14     2094.97     2055.44     39.84 o 
   6   5  14      342.54      340.81     24.76 o 
   7   5  14      321.69      331.88     13.06 o 
   8   5  14      297.08      304.19     12.59 o 
   9   5  14      508.40      571.47     18.30 o 
  10   5  14        0.31       -9.73      6.48 o 
  -7   6  14       15.23       21.21      6.92 o 
  -6   6  14       91.82       93.78      8.55 o 
  -5   6  14       22.34       22.56      6.39 o 
  -4   6  14      149.19      130.42      8.15 o 
  -3   6  14      336.28      336.99     18.34 o 
  -2   6  14     1162.02     1111.14     24.63 o 
  -1   6  14      362.60      364.84     12.61 o 
   0   6  14      391.90      346.65     12.48 o 
   1   6  14       45.76       29.39      6.65 o 
   2   6  14     2238.39     2164.16     40.68 o 
   3   6  14       54.63       51.35      6.42 o 
   4   6  14      612.44      531.96     15.66 o 
   5   6  14      543.54      507.94     15.01 o 
   6   6  14     1064.70     1016.62     43.33 o 
   7   6  14        6.73        2.29      5.28 o 
   8   6  14      199.22      195.01     19.03 o 
   9   6  14       71.40       81.36      8.35 o 
  10   6  14      240.73      246.26     12.80 o 
  11   6  14       69.09       72.90     12.84 o 
  -6   7  14       61.39       59.52      9.63 o 
  -5   7  14       86.57      108.26      8.88 o 
  -4   7  14        3.12       -3.70      6.88 o 
  -3   7  14      491.87      513.46     31.18 o 
  -2   7  14      506.32      313.15     14.67 o 
  -1   7  14      300.87      310.12     12.13 o 
   0   7  14      183.44      153.12     14.44 o 
   1   7  14     1458.23     1491.60     30.47 o 
   2   7  14      420.61      300.12     11.67 o 
   3   7  14      626.57      576.13     15.88 o 
   4   7  14        9.69        2.58      4.63 o 
   5   7  14     1712.44     1774.35     35.45 o 
   6   7  14      146.02      140.66      8.68 o 
   7   7  14      104.47       91.90      7.70 o 
   8   7  14        0.44       -3.34      5.48 o 
   9   7  14      768.85      820.79     27.05 o 
  10   7  14      200.38      256.30     20.63 o 
  11   7  14      172.34      135.71     16.51 o 
  -5   8  14      161.38      125.76      9.85 o 
  -4   8  14        2.37       19.98      6.27 o 
  -3   8  14       13.87       16.13      6.06 o 
  -2   8  14      114.43      103.28     10.55 o 
  -1   8  14        1.85        5.50      7.79 o 
   0   8  14       27.73       37.84      6.32 o 
   1   8  14      554.90      520.10     15.40 o 
   2   8  14      467.28      404.90     13.43 o 
   3   8  14      126.35      136.45      8.55 o 
   4   8  14       29.42       18.80      7.11 o 
   5   8  14      251.88      290.55     12.20 o 
   6   8  14     1036.86     1082.71     25.19 o 
   7   8  14      111.04      112.23      8.25 o 
   8   8  14       57.14       55.08      7.04 o 
   9   8  14      169.09      170.56     16.51 o 
  10   8  14      383.31      363.13     23.38 o 
  -4   9  14      104.40       62.61      8.22 o 
  -3   9  14       25.68       26.08      6.59 o 
  -2   9  14       79.06       70.69     13.53 o 
  -1   9  14       22.68       28.43      9.17 o 
   0   9  14       41.27       44.02      9.63 o 
   1   9  14      439.95      462.79     14.75 o 
   2   9  14      361.63      312.21     12.15 o 
   3   9  14       33.44       45.61      8.02 o 
   4   9  14      252.68      257.83     14.67 o 
   5   9  14      310.19      362.97     13.51 o 
   6   9  14       33.54       32.00      6.13 o 
   7   9  14        5.92       -1.33      5.16 o 
   8   9  14        5.19        1.38      8.71 o 
   9   9  14      424.60      472.25     25.68 o 
  10   9  14       34.49       54.56     12.38 o 
  -3  10  14       18.63       40.61      7.70 o 
  -2  10  14      241.98      304.90     19.26 o 
  -1  10  14      115.94      112.33     13.30 o 
   0  10  14       34.02       57.31     10.55 o 
   1  10  14        8.10       15.54      6.13 o 
   2  10  14      226.37      243.14     11.51 o 
   3  10  14      199.59      214.17     11.15 o 
   4  10  14        0.29        4.98     10.32 o 
   5  10  14       69.87       54.30      6.79 o 
   6  10  14      191.70      220.45     11.34 o 
   7  10  14        1.26        3.21      8.71 o 
   8  10  14       60.46       55.02     12.38 o 
   9  10  14        2.99        1.38     10.09 o 
  10  10  14      222.14      243.92     20.17 o 
  -2  11  14      109.67      137.55     15.59 o 
  -1  11  14       93.76      173.31     16.05 o 
   0  11  14      182.90      119.67     13.75 o 
   1  11  14       10.99       -5.04      9.17 o 
   2  11  14      169.18      176.71     10.21 o 
   3  11  14      314.33      364.83     16.05 o 
   4  11  14      119.27      136.97      9.66 o 
   5  11  14       24.49       38.66      6.79 o 
   6  11  14      147.29      148.55     15.13 o 
   7  11  14      191.16      205.86     17.42 o 
   8  11  14       65.05       57.31     11.92 o 
   9  11  14      152.90      174.23     17.88 o 
  -1  12  14      174.14      138.92     16.05 o 
   0  12  14      115.11      211.37     16.51 o 
   1  12  14        9.14       -1.38     10.09 o 
   2  12  14      186.76      176.52     15.13 o 
   3  12  14      312.22      284.69     12.96 o 
   4  12  14      118.05      152.30     11.46 o 
   5  12  14        2.86       -5.04      8.25 o 
   6  12  14      154.16      148.09     15.13 o 
   7  12  14      207.03      224.66     18.80 o 
   8  12  14        2.26       11.46     11.46 o 
   9  12  14        5.86       24.30     12.38 o 
   1  13  14       17.06       35.76     11.46 o 
   2  13  14       27.97       12.84     11.00 o 
   3  13  14       61.87       80.24     12.38 o 
   4  13  14      171.40      153.14     16.05 o 
   5  13  14       12.67        7.79     10.55 o 
   6  13  14      109.30      122.42     15.59 o 
   7  13  14       72.16       66.48     14.21 o 
  -6  -8  15      204.71      216.63     12.48 o 
  -5  -8  15        1.02        5.58      6.59 o 
  -4  -8  15        5.92        6.88      9.17 o 
  -3  -8  15      265.58      300.31     20.17 o 
  -2  -8  15       62.55       76.57     12.38 o 
  -1  -8  15       36.40       57.77     11.92 o 
  -7  -7  15      294.12      266.12     14.21 o 
  -6  -7  15        0.04       -3.59      8.48 o 
  -5  -7  15      202.93      210.05     11.66 o 
  -4  -7  15      214.20      234.75     18.34 o 
  -3  -7  15       72.00       83.90     12.38 o 
  -2  -7  15      182.95      211.82     16.96 o 
  -1  -7  15       89.26       73.82     12.38 o 
   0  -7  15       97.48      143.97     14.67 o 
   1  -7  15      217.49      211.82     16.96 o 
   2  -7  15       46.27       41.26     10.55 o 
  -8  -6  15        4.75       -0.69      6.48 o 
  -7  -6  15       37.61       26.22      7.29 o 
  -6  -6  15      464.98      475.11     26.36 o 
  -5  -6  15        3.00        6.06      5.93 o 
  -4  -6  15      133.19      162.31     15.13 o 
  -3  -6  15      348.51      403.02     22.92 o 
  -2  -6  15      354.05      446.57     22.92 o 
  -1  -6  15       16.21        3.21      8.25 o 
   0  -6  15       16.08       13.32      6.06 o 
   1  -6  15       77.78       85.29      8.26 o 
   2  -6  15      136.67      150.39     13.75 o 
   3  -6  15        1.93        5.96     10.09 o 
   4  -6  15        0.34       -5.04     10.55 o 
  -8  -5  15       66.65       63.25      8.59 o 
  -7  -5  15      566.54      577.47     18.73 o 
  -6  -5  15      133.22      112.61      9.06 o 
  -5  -5  15     1034.01     1036.40     24.67 o 
  -4  -5  15        4.12        1.83      9.17 o 
  -3  -5  15      126.64      171.94     15.59 o 
  -2  -5  15      209.17      222.37     16.96 o 
  -1  -5  15      280.20      303.84     12.00 o 
   0  -5  15       10.26       10.87      6.88 o 
   1  -5  15      250.55      260.89     11.94 o 
   2  -5  15       20.54       29.69      7.57 o 
   3  -5  15      179.78      168.73     14.67 o 
   4  -5  15       72.08       74.73     13.30 o 
   5  -5  15       60.28       87.11     14.21 o 
  -9  -4  15        0.71       -2.33      6.46 o 
  -8  -4  15       26.03       18.36      8.94 o 
  -7  -4  15      158.16      151.82     10.36 o 
  -6  -4  15     1409.81     1535.28     37.14 o 
  -5  -4  15      167.84      153.57      9.13 o 
  -4  -4  15      852.79      812.91     31.64 o 
  -3  -4  15        6.88        4.58      9.17 o 
  -2  -4  15      723.15      763.55     33.93 o 
  -1  -4  15       55.38       38.58      6.27 o 
   0  -4  15        6.42       11.97      5.26 o 
   1  -4  15        6.41       -2.47      5.02 o 
   2  -4  15      253.63      279.49     18.34 o 
   3  -4  15       97.32       80.01      8.11 o 
   4  -4  15       69.61       71.98     11.92 o 
   5  -4  15      147.92      133.42     15.13 o 
   6  -4  15       47.87       74.28     14.67 o 
  -9  -3  15      232.46      290.57     14.25 o 
  -8  -3  15      118.52      134.59     10.05 o 
  -7  -3  15      194.67      171.03     19.72 o 
  -6  -3  15       98.35      112.60      9.01 o 
  -5  -3  15     1696.46     1643.16     33.46 o 
  -4  -3  15       54.83       70.15     11.92 o 
  -3  -3  15       70.13       64.51      6.50 o 
  -2  -3  15       52.97       32.30     11.46 o 
  -1  -3  15     1035.58     1059.47     39.20 o 
   0  -3  15        4.03       -3.27      4.40 o 
   1  -3  15       53.47       39.80      8.25 o 
   2  -3  15        5.90       -1.56      5.48 o 
   3  -3  15      552.02      655.86     38.28 o 
   4  -3  15      264.58      275.13     12.80 o 
   5  -3  15        1.42      -12.84      8.71 o 
   6  -3  15       53.00       24.76     11.00 o 
   7  -3  15      147.91      164.60     17.42 o 
  -9  -2  15       83.75       98.74     12.38 o 
  -8  -2  15      110.99      115.13      9.39 o 
  -7  -2  15      448.19      461.70     17.65 o 
  -6  -2  15      416.40      454.97     15.20 o 
  -5  -2  15        0.39       -0.31      3.69 o 
  -4  -2  15      303.54      322.14     23.15 o 
  -3  -2  15        4.27       -1.38      4.58 o 
  -2  -2  15     1377.78     1381.55     28.58 o 
  -1  -2  15        4.46       19.02      8.02 o 
   0  -2  15      286.81      273.66     15.36 o 
   1  -2  15       47.28       42.43      6.17 o 
   2  -2  15      761.97      710.83     18.95 o 
   3  -2  15      124.45      113.71      8.55 o 
   4  -2  15      326.03      343.97     14.10 o 
   5  -2  15      183.14      199.31     12.61 o 
   6  -2  15      301.82      294.81     20.17 o 
   7  -2  15       76.50       58.23     13.75 o 
  -9  -1  15       44.81       61.44     12.84 o 
  -8  -1  15      325.36      344.07     14.25 o 
  -7  -1  15        1.07       -3.90      5.84 o 
  -6  -1  15       11.33       16.29      6.06 o 
  -5  -1  15      277.16      224.74     12.38 o 
  -4  -1  15       32.32       23.97      5.60 o 
  -3  -1  15       57.14       34.90      5.96 o 
  -2  -1  15      149.54      175.11      9.34 o 
  -1  -1  15     1599.20     1618.56     32.20 o 
   0  -1  15      330.95      348.92     12.08 o 
   1  -1  15       53.13       43.31      6.65 o 
   2  -1  15      125.32      143.11      8.48 o 
   3  -1  15     1284.95     1287.54     28.20 o 
   4  -1  15      115.11       90.57      7.94 o 
   5  -1  15      288.53      280.60     12.80 o 
   6  -1  15      223.82      213.20     16.96 o 
   7  -1  15      113.68      138.92     15.13 o 
   8  -1  15        9.52      -11.00     10.09 o 
  -9   0  15        0.30       -0.46      8.71 o 
  -8   0  15       11.62        5.96      9.17 o 
  -7   0  15      721.83      810.94     21.23 o 
  -6   0  15       96.07      109.57      6.49 o 
  -5   0  15        0.20       -0.02      1.73 o 
  -4   0  15       64.93       74.55     13.30 o 
  -3   0  15      903.26      990.57     22.26 o 
  -2   0  15      889.04      782.23     40.58 o 
  -1   0  15       35.72       66.25      6.27 o 
   0   0  15      384.08      441.92     13.84 o 
   1   0  15     1098.29     1086.60     24.11 o 
   2   0  15      740.90      691.49     32.55 o 
   3   0  15      450.91      393.64     13.45 o 
   4   0  15       78.26       81.82      8.94 o 
   5   0  15        0.31       -2.63      5.67 o 
   6   0  15       40.24       52.05      7.61 o 
   7   0  15       25.39       36.68     11.46 o 
   8   0  15      422.98      498.38     25.68 o 
  -8   1  15       83.30       69.69     11.00 o 
  -7   1  15        0.15       -4.01     10.32 o 
  -6   1  15       75.20       64.16      5.64 o 
  -5   1  15       35.13       38.82     10.55 o 
  -4   1  15      279.49      243.03     13.75 o 
  -3   1  15       16.35       14.87      7.79 o 
  -2   1  15      956.92     1023.41     28.43 o 
  -1   1  15      364.10      307.40     11.48 o 
   0   1  15       81.70       80.06      6.39 o 
   1   1  15      150.05      135.32      8.09 o 
   2   1  15     1351.56     1245.56     26.86 o 
   3   1  15     2163.47     1981.91     38.56 o 
   4   1  15      723.59      662.12     18.30 o 
   5   1  15       48.02       59.79      7.11 o 
   6   1  15       37.06       44.32      7.13 o 
   7   1  15      668.27      716.59     20.26 o 
   8   1  15      126.75      170.10     16.51 o 
   9   1  15        1.76       -2.75     10.55 o 
  -8   2  15       56.83       68.17      7.94 o 
  -7   2  15      161.12      176.33      9.71 o 
  -6   2  15      148.03      132.20      8.26 o 
  -5   2  15      262.26      284.76     11.67 o 
  -4   2  15       24.19       21.92      5.61 o 
  -3   2  15      782.77      834.46     20.07 o 
  -2   2  15      297.35      280.43     11.01 o 
  -1   2  15       31.02       33.57      5.28 o 
   0   2  15      941.06      973.88     21.98 o 
   1   2  15      298.31      322.80     11.42 o 
   2   2  15      355.82      315.77     11.62 o 
   3   2  15       15.16       16.99      5.48 o 
   4   2  15      742.59      636.95     17.65 o 
   5   2  15      465.32      502.86     15.70 o 
   6   2  15      754.86      680.90     18.80 o 
   7   2  15       98.60      105.77      8.74 o 
   8   2  15      488.62      515.46     17.65 o 
   9   2  15       39.45       43.56     12.38 o 
  -8   3  15       63.30       70.61      8.94 o 
  -7   3  15       83.90       97.62     20.17 o 
  -6   3  15      244.88      240.26     11.29 o 
  -5   3  15        0.34       -1.16      3.91 o 
  -4   3  15      190.55      208.01     10.53 o 
  -3   3  15        1.43        3.42      4.73 o 
  -2   3  15      464.07      495.20     14.42 o 
  -1   3  15       91.31       68.80      6.13 o 
   0   3  15      430.10      409.16     15.36 o 
   1   3  15       14.95        6.31      4.73 o 
   2   3  15      218.75      194.63     11.69 o 
   3   3  15      344.72      291.79     11.80 o 
   4   3  15       39.83       38.00      5.81 o 
   5   3  15       26.90       20.48      5.67 o 
   6   3  15      506.12      547.65     30.95 o 
   7   3  15      451.61      428.94     15.56 o 
   8   3  15       52.17       59.23      9.17 o 
   9   3  15        1.98       -6.49      6.32 o 
  10   3  15        6.32       -0.92     10.55 o 
  -7   4  15      109.28      104.21      9.24 o 
  -6   4  15       48.79       49.32      6.96 o 
  -5   4  15        0.02       -1.52      4.95 o 
  -4   4  15       33.29       38.52      6.13 o 
  -3   4  15      967.45     1019.02     23.02 o 
  -2   4  15       21.75       11.89      6.88 o 
  -1   4  15       10.68       11.72      5.07 o 
   0   4  15      541.87      536.52     15.05 o 
   1   4  15      639.27      631.09     29.11 o 
   2   4  15        4.34        4.74      4.63 o 
   3   4  15        1.36       -2.52      8.48 o 
   4   4  15      274.64      278.64     11.29 o 
   5   4  15     2825.91     2763.64     51.20 o 
   6   4  15      111.29      103.53     10.55 o 
   7   4  15      453.68      440.86     15.20 o 
   8   4  15      720.11      721.24     20.26 o 
   9   4  15      148.53      158.89     11.92 o 
  10   4  15       46.33       46.75     11.00 o 
  -7   5  15       33.86       40.12     12.38 o 
  -6   5  15      159.24      170.55     10.31 o 
  -5   5  15        1.18       -0.07      5.40 o 
  -4   5  15      211.49      224.20     16.51 o 
  -3   5  15      391.75      384.19     13.13 o 
  -2   5  15      267.16      243.38     12.15 o 
  -1   5  15      224.26      226.08     14.67 o 
   0   5  15      512.93      541.83     15.72 o 
   1   5  15       73.09       75.78      6.64 o 
   2   5  15      738.59      734.62     18.64 o 
   3   5  15      436.85      400.05     13.06 o 
   4   5  15     1082.46     1046.30     23.96 o 
   5   5  15      983.05      895.26     21.66 o 
   6   5  15      338.47      311.21     13.07 o 
   7   5  15      153.64      120.63      8.55 o 
   8   5  15      183.49      186.57     10.32 o 
   9   5  15       41.77       22.07      8.71 o 
  10   5  15       29.34       33.23      8.09 o 
  -6   6  15       59.83       85.85      8.55 o 
  -5   6  15        3.56       -3.95      5.40 o 
  -4   6  15       74.52       92.16     11.92 o 
  -3   6  15      551.59      576.79     24.30 o 
  -2   6  15      354.54      381.99     13.60 o 
  -1   6  15      377.24      414.76     13.62 o 
   0   6  15       23.96       28.76      5.61 o 
   1   6  15     1993.35     2013.98     38.73 o 
   2   6  15       95.57       86.62      6.96 o 
   3   6  15       41.60       48.81      6.46 o 
   4   6  15       33.61       37.85      5.73 o 
   5   6  15     1065.18      958.85     22.96 o 
   6   6  15       76.38       73.69     10.32 o 
   7   6  15       85.93      111.08      8.35 o 
   8   6  15      156.47      174.67     10.32 o 
   9   6  15      565.28      515.32     17.32 o 
  10   6  15        9.85        8.59      7.25 o 
  -6   7  15       29.33       43.34      8.15 o 
  -5   7  15      106.17      107.79      8.88 o 
  -4   7  15       35.22       24.30     10.55 o 
  -3   7  15      212.79      202.20     15.59 o 
  -2   7  15      233.05      241.17     16.05 o 
  -1   7  15      567.19      615.48     23.15 o 
   0   7  15        6.78       -2.45      5.34 o 
   1   7  15        8.73       17.93      5.61 o 
   2   7  15      926.66      952.89     22.19 o 
   3   7  15       31.56       32.32      5.61 o 
   4   7  15      219.47      264.33     11.51 o 
   5   7  15      862.67      732.15     21.78 o 
   6   7  15      782.26      726.55     40.12 o 
   7   7  15      237.01      234.06     13.07 o 
   8   7  15      142.33      157.67      9.85 o 
   9   7  15       32.47       46.77      7.60 o 
  10   7  15      532.97      582.29     28.89 o 
  -5   8  15       64.57      117.83     14.67 o 
  -4   8  15      111.85       81.15     13.30 o 
  -3   8  15       93.59       75.19     11.92 o 
  -2   8  15       31.61       35.76     10.55 o 
  -1   8  15      127.84      170.56     13.75 o 
   0   8  15      397.86      393.81     14.44 o 
   1   8  15      761.13      782.32     19.94 o 
   2   8  15      429.50      419.48     14.08 o 
   3   8  15      303.27      270.12     11.67 o 
   4   8  15      100.30       83.04      7.70 o 
   5   8  15     1056.50     1044.95     36.68 o 
   6   8  15      161.56      148.82      8.92 o 
   7   8  15       78.95       89.02      8.03 o 
   8   8  15       49.11       40.73      7.04 o 
   9   8  15      892.19      957.79     37.60 o 
  10   8  15       82.13       90.32     14.21 o 
  -4   9  15       35.64       85.28     13.75 o 
  -3   9  15        2.96        4.13      9.63 o 
  -2   9  15      185.72      199.44     15.59 o 
  -1   9  15      264.65      268.22     17.88 o 
   0   9  15       33.33       15.13      8.71 o 
   1   9  15       46.07       46.17     10.32 o 
   2   9  15      820.32      896.23     22.04 o 
   3   9  15       76.49       72.82      8.25 o 
   4   9  15       16.97        4.92      5.28 o 
   5   9  15       29.44       29.78     11.92 o 
   6   9  15      668.80      683.81     22.92 o 
   7   9  15        0.32       -2.65      5.73 o 
   9   9  15        5.92       -1.38     10.09 o 
  -3  10  15       48.94       16.05     11.92 o 
  -2  10  15      157.47      164.60     16.05 o 
  -1  10  15      125.37      177.44     15.59 o 
   0  10  15      144.04      109.12     13.75 o 
   1  10  15      276.57      270.01     12.15 o 
   2  10  15       97.57      100.68      8.26 o 
   3  10  15      192.69      205.13     13.75 o 
   4  10  15       73.29       60.56      6.92 o 
   5  10  15      130.94      149.77     13.75 o 
   6  10  15       31.41       30.62     16.28 o 
   7  10  15       37.57       45.39     11.00 o 
   8  10  15        8.12        7.79      9.63 o 
   9  10  15      298.49      333.78     22.92 o 
  10  10  15       56.52       53.64     13.30 o 
  -2  11  15       37.15       52.27     12.84 o 
  -1  11  15      132.40      100.41     13.30 o 
   0  11  15       62.95       98.58     13.30 o 
   1  11  15        0.18       -3.67      9.17 o 
   2  11  15      228.42      247.26     20.17 o 
   3  11  15      159.73      161.23     10.21 o 
   4  11  15       95.17       89.38      8.55 o 
   5  11  15        0.25       -3.04      7.11 o 
   6  11  15      245.65      247.13     18.34 o 
   7  11  15      155.78      182.48     16.96 o 
   8  11  15       19.64       31.18     11.00 o 
   9  11  15        5.95       -0.92     10.55 o 
   0  12  15      189.80      137.09     15.59 o 
   1  12  15        5.43       -5.50     10.09 o 
   2  12  15      134.19      158.18     15.13 o 
   3  12  15      268.83      319.08     14.10 o 
   4  12  15      143.78      142.04     10.18 o 
   5  12  15        0.25        8.25     10.09 o 
   6  12  15      111.41       81.15     13.30 o 
   7  12  15       55.82       55.94     12.84 o 
   8  12  15      111.94      122.42     15.59 o 
   2  13  15       34.12       56.85     12.38 o 
   3  13  15       87.54       64.65     12.38 o 
   4  13  15       74.45      101.33     14.21 o 
   5  13  15       41.93       48.60     13.30 o 
   6  13  15       56.22       55.48     12.38 o 
   7  13  15      241.22      249.42     20.63 o 
  -5  -8  16      218.08      236.58     19.26 o 
  -4  -8  16      170.79      160.47     16.05 o 
  -3  -8  16       87.14       94.45     13.75 o 
  -2  -8  16       65.48       36.68     11.00 o 
  -1  -8  16       29.60       12.84     11.00 o 
  -6  -7  16      331.77      384.68     24.76 o 
  -5  -7  16       11.39       30.72     11.00 o 
  -4  -7  16        4.74        9.17      9.63 o 
  -3  -7  16      315.47      298.94     20.17 o 
  -2  -7  16      188.40      202.65     16.96 o 
  -1  -7  16        8.70       16.51      9.63 o 
   0  -7  16        0.52       -1.38      9.63 o 
  -7  -6  16      335.05      344.33     22.47 o 
  -6  -6  16        0.51        1.83     10.09 o 
  -5  -6  16      365.28      386.51     23.38 o 
  -4  -6  16      108.20      120.58     14.21 o 
  -3  -6  16       33.00       28.43     10.55 o 
  -2  -6  16      156.41      140.76     15.13 o 
  -1  -6  16      257.70      304.90     20.63 o 
   0  -6  16       10.50       20.26      6.79 o 
   1  -6  16      100.78       84.34      8.74 o 
   2  -6  16      106.42      103.62     13.75 o 
   3  -6  16       48.04       46.31     11.46 o 
  -8  -5  16       32.96       24.99      7.90 o 
  -7  -5  16        0.09        1.38      9.63 o 
  -6  -5  16      565.64      549.73     26.59 o 
  -5  -5  16        3.53        7.79      9.63 o 
  -4  -5  16      121.92      152.22     15.13 o 
  -3  -5  16       87.31       97.20     12.84 o 
  -2  -5  16      196.39      213.20     16.96 o 
  -1  -5  16        2.43        9.51      5.61 o 
   0  -5  16       30.05       39.99      6.59 o 
   1  -5  16      374.48      391.94     20.86 o 
   2  -5  16      316.03      298.22     13.60 o 
   3  -5  16        4.70      -10.55      8.71 o 
   4  -5  16       18.91       10.55     11.46 o 
  -8  -4  16        2.21       -5.68      6.79 o 
  -7  -4  16      157.20      152.16     10.50 o 
  -6  -4  16        5.04        0.00     10.09 o 
  -5  -4  16      414.98      399.81     22.47 o 
  -4  -4  16       59.91       59.15     11.46 o 
  -3  -4  16      139.62      121.96     13.75 o 
  -2  -4  16       38.53       35.78      6.17 o 
  -1  -4  16      150.15      175.10      9.79 o 
   0  -4  16       69.20       59.06      7.03 o 
   1  -4  16      136.15      136.21      9.34 o 
   2  -4  16        0.59       -6.55      5.61 o 
   3  -4  16      130.28      120.32      9.24 o 
   4  -4  16       92.92      103.62     13.75 o 
   5  -4  16       82.42       91.70     13.75 o 
  -8  -3  16      150.52      149.23     10.53 o 
  -7  -3  16        9.80       -4.80      8.48 o 
  -6  -3  16      370.14      370.92     21.09 o 
  -5  -3  16       66.47       70.61     11.92 o 
  -4  -3  16       96.25       84.36     11.92 o 
  -3  -3  16      448.46      421.42     26.59 o 
  -2  -3  16     1134.62     1184.21     26.44 o 
  -1  -3  16      367.16      347.27     12.98 o 
   0  -3  16      107.10      138.83      8.94 o 
   1  -3  16       24.60       22.87      8.25 o 
   2  -3  16      244.07      277.39     12.59 o 
   3  -3  16       32.77       44.33      7.25 o 
   4  -3  16       41.13       37.38      7.29 o 
   5  -3  16       69.60       52.73     11.46 o 
   6  -3  16       10.97       13.30     11.92 o 
  -8  -2  16      134.81      160.93     10.37 o 
  -7  -2  16        9.64        9.86      6.16 o 
  -6  -2  16        8.58       16.05     10.55 o 
  -5  -2  16      159.73      166.43     14.67 o 
  -4  -2  16      478.02      480.37     23.38 o 
  -3  -2  16      653.56      663.96     23.38 o 
  -2  -2  16     1100.08     1028.47     27.51 o 
  -1  -2  16     2714.52     2446.20     45.95 o 
   0  -2  16       62.07       74.02      7.27 o 
   1  -2  16       38.86       47.92      6.59 o 
   2  -2  16        7.11       16.29      6.42 o 
   3  -2  16      750.90      754.15     25.45 o 
   4  -2  16        8.74       30.96      7.44 o 
   5  -2  16        0.33       -3.34      7.11 o 
   6  -2  16        1.80       -5.04      9.17 o 
   7  -2  16      308.77      323.24     22.47 o 
  -8  -1  16      101.47      105.43      9.24 o 
  -7  -1  16      264.15      260.12     12.63 o 
  -6  -1  16       70.56       93.53     11.92 o 
  -5  -1  16      147.06      160.32      9.53 o 
  -4  -1  16      433.07      442.36     14.17 o 
  -3  -1  16      779.18      682.55     18.08 o 
  -2  -1  16     3503.34     3610.75     63.81 o 
  -1  -1  16      362.29      390.28     13.38 o 
   0  -1  16     1633.60     1430.45     29.92 o 
   1  -1  16        4.30       -1.06      6.19 o 
   2  -1  16      384.66      389.84     13.71 o 
   3  -1  16       27.92       24.90      6.39 o 
   4  -1  16      438.63      409.44     14.87 o 
   5  -1  16      104.84      120.28      9.39 o 
   6  -1  16      490.41      492.42     25.22 o 
   7  -1  16        8.05      -15.82     10.55 o 
  -8   0  16       66.05       91.70     11.92 o 
  -7   0  16        1.01       11.10      6.32 o 
  -6   0  16        7.57        0.94      5.34 o 
  -5   0  16      812.32      852.80     44.24 o 
  -4   0  16      203.45      208.80     10.32 o 
  -3   0  16      416.66      409.06     13.71 o 
  -2   0  16      660.79      542.15     15.66 o 
  -1   0  16     2787.31     2603.32     47.93 o 
   0   0  16       47.93       75.19      7.34 o 
   1   0  16      253.28      239.75     14.44 o 
   2   0  16        0.49       -1.00      5.07 o 
   3   0  16      723.62      643.58     17.97 o 
   4   0  16        1.78        8.27      5.81 o 
   5   0  16      129.22      141.11      9.88 o 
   6   0  16       10.35        9.00      7.34 o 
   7   0  16      473.41      528.18     25.68 o 
   8   0  16       22.23       27.51     11.92 o 
  -8   1  16       15.86       23.38      9.17 o 
  -7   1  16      273.76      302.64     12.97 o 
  -6   1  16       26.48       30.03      6.64 o 
  -5   1  16       45.01       24.60      8.94 o 
  -4   1  16       68.56       40.24      6.88 o 
  -3   1  16      103.70      117.90     17.19 o 
  -2   1  16      337.74      381.27     12.73 o 
  -1   1  16       24.62       22.02      5.61 o 
   0   1  16     1279.25     1262.23     27.18 o 
   1   1  16        6.90       16.86      5.40 o 
   2   1  16       40.07       37.52      6.13 o 
   3   1  16       29.44       37.34      6.39 o 
   4   1  16      357.11      328.60     12.78 o 
   5   1  16       31.56       28.27      6.79 o 
   6   1  16      280.12      324.01     13.75 o 
   7   1  16       28.66       19.75      7.11 o 
   8   1  16      516.11      482.79     25.22 o 
   9   1  16       11.31       17.42     11.92 o 
  -8   2  16       40.31       39.34      7.61 o 
  -7   2  16       58.74       66.94     11.00 o 
  -6   2  16      361.07      401.64     20.63 o 
  -5   2  16       29.04       22.71      6.32 o 
  -4   2  16       20.46       20.89      5.94 o 
  -3   2  16       33.92       32.53      5.61 o 
  -2   2  16      362.78      352.11     12.59 o 
  -1   2  16      192.74      207.82      9.99 o 
   0   2  16       30.77       43.72      6.27 o 
   1   2  16       71.46       60.93      6.27 o 
   2   2  16      212.91      167.27     14.67 o 
   3   2  16      495.99      452.22     14.55 o 
   4   2  16      315.20      354.04     13.45 o 
   5   2  16      744.14      710.75     19.60 o 
   6   2  16       26.95       16.55      7.79 o 
   7   2  16      453.18      460.45     16.37 o 
   8   2  16       62.08       70.35      8.59 o 
   9   2  16       16.14        7.79     10.55 o 
  -7   3  16      193.02      228.33     17.42 o 
  -6   3  16       73.03       85.74     11.92 o 
  -5   3  16       16.37       17.78     13.07 o 
  -4   3  16       24.75       26.41      6.13 o 
  -3   3  16      392.77      417.61     24.76 o 
  -2   3  16       64.51       62.30     10.77 o 
  -1   3  16       15.63        6.71      5.96 o 
   0   3  16      561.72      600.89     16.64 o 
   1   3  16      273.47      253.43     29.57 o 
   2   3  16       22.08       16.96      5.48 o 
   3   3  16       25.86       14.17      5.40 o 
   4   3  16        3.38        3.36      5.17 o 
   5   3  16      624.89      636.09     18.26 o 
   6   3  16      538.91      562.69     17.32 o 
   7   3  16      118.47       96.81      8.59 o 
   8   3  16      336.49      319.02     13.93 o 
   9   3  16       25.63       15.46      7.76 o 
  -7   4  16       21.43       26.59     11.46 o 
  -6   4  16      130.58       99.49     13.30 o 
  -5   4  16       15.01       18.80      9.17 o 
  -4   4  16       22.16       16.13      5.99 o 
  -3   4  16       52.61       33.70      6.48 o 
  -2   4  16      268.19      317.67     11.66 o 
  -1   4  16        2.19        4.01      4.83 o 
   0   4  16      310.32      323.58     12.31 o 
   1   4  16       23.57       23.74      5.50 o 
   2   4  16      406.85      425.77     28.66 o 
   3   4  16      250.58      272.88     11.80 o 
   4   4  16      800.51      745.53     19.42 o 
   5   4  16      232.37      205.98     11.01 o 
   6   4  16      170.43      171.11      9.85 o 
   7   4  16      483.42      518.42     17.32 o 
   8   4  16       14.51       13.17      6.88 o 
   9   4  16       13.53       17.57      7.61 o 
  10   4  16        3.81        0.46     11.00 o 
  -7   5  16       84.27       87.57     14.21 o 
  -6   5  16      143.31      132.50     14.67 o 
  -5   5  16      141.11      134.34     14.21 o 
  -4   5  16        4.79       -9.63      7.79 o 
  -3   5  16      712.89      740.54     19.29 o 
  -2   5  16      102.22      101.86     11.69 o 
  -1   5  16       75.89       86.66      7.25 o 
   0   5  16      303.22      265.47     11.01 o 
   1   5  16      903.48      884.31     30.03 o 
   2   5  16        6.91       14.52      7.11 o 
   3   5  16       33.43       41.86      6.06 o 
   4   5  16      391.00      360.54     13.24 o 
   5   5  16      866.52      815.99     21.01 o 
   6   5  16       94.11      102.69      8.68 o 
   7   5  16      168.58      141.68     14.21 o 
   8   5  16      400.75      430.02     16.12 o 
   9   5  16      266.76      268.85     19.03 o 
  10   5  16       44.69       45.20      8.35 o 
  -6   6  16      103.20       90.32     13.30 o 
  -5   6  16       23.50       12.84     10.09 o 
  -4   6  16       83.48       55.48     11.00 o 
  -3   6  16      231.11      214.58     16.05 o 
  -2   6  16      379.40      434.42     14.59 o 
  -1   6  16      328.35      302.85     12.31 o 
   0   6  16      850.19      750.06     20.17 o 
   1   6  16       18.92       22.52      5.73 o 
   2   6  16      613.99      654.94     17.80 o 
   3   6  16      108.73      113.37      8.03 o 
   4   6  16       75.69       51.07      6.60 o 
   5   6  16      578.20      559.71     16.64 o 
   6   6  16      226.59      249.16     16.96 o 
   7   6  16        1.88       -1.83      8.71 o 
   8   6  16      200.32      181.52     10.89 o 
   9   6  16       26.17       35.23      7.37 o 
  10   6  16      171.23      182.21     11.80 o 
  -5   7  16       65.59       86.66     13.30 o 
  -4   7  16        0.99       -5.04      9.17 o 
  -3   7  16      214.07      200.82     16.51 o 
  -2   7  16       47.11       51.81     10.55 o 
  -1   7  16      198.41      171.09     10.55 o 
   0   7  16       42.13       30.64      6.32 o 
   1   7  16      833.99      787.70     20.25 o 
   2   7  16        0.39       -1.81      5.34 o 
   3   7  16      151.11      165.30     10.32 o 
   4   7  16       53.36       41.66     13.30 o 
   5   7  16     2025.86     2074.62     41.11 o 
   6   7  16      164.97      151.72     10.09 o 
   7   7  16      225.17      197.95     16.05 o 
   8   7  16        0.72        2.00      6.17 o 
   9   7  16      725.07      759.35     21.74 o 
  10   7  16        7.13        8.27     11.00 o 
  -5   8  16       84.76       82.99     13.75 o 
  -4   8  16       12.06       27.97     10.55 o 
  -3   8  16        8.22       23.38     10.09 o 
  -2   8  16       44.06       35.76     10.09 o 
  -1   8  16      203.79      226.50     16.96 o 
   0   8  16       10.56       17.76      6.13 o 
   1   8  16        5.94        2.00      5.48 o 
   2   8  16      237.49      277.08     14.67 o 
   3   8  16        3.37       11.62      5.48 o 
   4   8  16       48.83       37.29     11.69 o 
   5   8  16      252.28      256.97     12.13 o 
   6   8  16     1058.56     1083.38     25.98 o 
   7   8  16       79.18       78.94      8.03 o 
   8   8  16       18.69       24.15     10.55 o 
   9   8  16        4.57       14.34      6.60 o 
  10   8  16      290.90      333.33     23.84 o 
  -4   9  16       64.25       27.05     12.84 o 
  -2   9  16      138.94      125.17     13.75 o 
  -1   9  16       81.39       98.12     12.38 o 
   0   9  16       28.42       34.72      7.34 o 
   1   9  16      194.94      224.28     18.34 o 
   2   9  16      388.92      331.35     13.28 o 
   3   9  16      206.20      208.51     11.51 o 
   4   9  16      151.21      183.00     10.03 o 
   5   9  16      446.68      496.68     18.11 o 
   6   9  16       11.72       11.81      6.39 o 
   7   9  16       80.62       80.88      7.93 o 
   8   9  16        3.16        0.69      7.11 o 
   9   9  16      262.08      265.93     21.09 o 
  10   9  16       53.83       66.94     14.21 o 
  -3  10  16       29.04       55.02     13.75 o 
  -2  10  16       95.24      103.62     14.21 o 
  -1  10  16      186.19      169.64     15.59 o 
   0  10  16       10.54       20.17     10.55 o 
   1  10  16        1.18       -1.49      5.99 o 
   2  10  16      182.93      188.15     12.38 o 
   3  10  16      296.11      311.89     13.06 o 
   4  10  16       28.09       19.49      7.11 o 
   5  10  16        0.49        0.14      6.13 o 
   6  10  16      412.77      448.47     27.05 o 
   7  10  16       28.91       37.93      7.27 o 
   8  10  16        5.84       12.38     10.55 o 
   9  10  16       66.57       69.69     13.75 o 
  -1  11  16      133.99      214.58     17.88 o 
   0  11  16      301.81      248.96     20.17 o 
   1  11  16       69.83       42.18     11.46 o 
   2  11  16      146.38      136.62      9.88 o 
   3  11  16      158.81      177.94     34.85 o 
   4  11  16      301.78      330.24     14.25 o 
   5  11  16      230.95      262.03     12.78 o 
   6  11  16       25.54       31.46      7.27 o 
   7  11  16      103.62      132.96     16.05 o 
   8  11  16        4.50       21.55     11.00 o 
   9  11  16      256.65      309.94     22.01 o 
   0  12  16      118.80      220.08     19.26 o 
   1  12  16       10.90       -9.63     10.55 o 
   2  12  16      228.88      278.31     20.17 o 
   3  12  16      252.82      234.42     12.63 o 
   4  12  16       66.53       75.29      8.75 o 
   5  12  16      102.44      112.50     13.98 o 
   6  12  16      342.43      392.01     25.22 o 
   8  12  16       20.06       22.92     12.38 o 
   3  13  16      139.96      166.43     16.05 o 
   4  13  16      142.22      141.67     16.05 o 
   5  13  16        3.00       -9.63      9.63 o 
   6  13  16       15.91       21.55     12.84 o 
  -5  -7  17      357.64      408.98     25.22 o 
  -4  -7  17      164.70      197.15     18.34 o 
  -3  -7  17       94.14       95.83     15.13 o 
  -2  -7  17       58.68       54.10     12.84 o 
  -1  -7  17      151.08      154.51     16.51 o 
   0  -7  17      131.72      154.51     16.05 o 
  -6  -6  17      430.55      454.83     26.59 o 
  -5  -6  17        0.30       12.38     11.00 o 
  -4  -6  17       38.01       48.60     12.38 o 
  -3  -6  17      232.79      213.20     18.34 o 
  -2  -6  17      295.76      309.02     20.63 o 
  -1  -6  17        0.95        0.46     10.55 o 
   0  -6  17       84.10       96.28     13.75 o 
   1  -6  17      169.88      172.41     10.97 o 
   2  -6  17      112.59      147.64     15.59 o 
  -7  -5  17      199.74      191.65     16.96 o 
  -6  -5  17        6.43       16.05     10.55 o 
  -5  -5  17      374.23      351.66     22.92 o 
  -4  -5  17       70.91      104.08     13.75 o 
  -3  -5  17       33.50       53.19     12.38 o 
  -2  -5  17      180.19      178.81     16.96 o 
  -1  -5  17      490.95      493.34     24.76 o 
   0  -5  17       38.59       49.58      7.25 o 
   1  -5  17       82.00       81.50     17.65 o 
   2  -5  17      168.82      176.18     16.51 o 
   3  -5  17      120.70      143.05     15.59 o 
  -7  -4  17        0.07       -1.83      9.63 o 
  -6  -4  17      542.08      595.13     28.89 o 
  -5  -4  17        3.00        1.83      9.63 o 
  -4  -4  17      105.64       88.03     12.84 o 
  -3  -4  17        0.27       -6.88      9.17 o 
  -2  -4  17      529.46      565.78     26.59 o 
  -1  -4  17        0.03        5.44      5.50 o 
   0  -4  17       81.59       98.63      8.59 o 
   1  -4  17      263.56      267.96     20.63 o 
   2  -4  17      218.88      231.78     12.27 o 
   3  -4  17        0.67        9.80      6.79 o 
   4  -4  17       53.96       93.07     13.30 o 
  -8  -3  17        0.86        6.42     10.09 o 
  -7  -3  17       82.58       93.53     13.30 o 
  -6  -3  17        0.12        0.00     10.09 o 
  -5  -3  17      651.52      658.86     28.89 o 
  -4  -3  17       29.24       10.09     10.55 o 
  -3  -3  17      240.93      247.13     19.26 o 
  -2  -3  17       82.21       69.74      7.27 o 
  -1  -3  17     1266.20     1254.58     27.93 o 
   0  -3  17       13.99       19.76      7.79 o 
   1  -3  17       31.65       50.03      7.25 o 
   2  -3  17       24.90       11.15      6.13 o 
   3  -3  17      274.25      329.83     33.01 o 
   4  -3  17      142.97      134.01     10.05 o 
   5  -3  17      107.98      136.63     16.05 o 
  -8  -2  17      156.34      156.35     15.59 o 
  -7  -2  17       16.79       15.59      9.63 o 
  -6  -2  17      414.91      382.38     22.92 o 
  -5  -2  17        5.33       17.88     10.55 o 
  -4  -2  17      254.16      257.56     18.11 o 
  -3  -2  17      429.06      479.42     15.19 o 
  -2  -2  17     1314.38     1218.86     49.52 o 
  -1  -2  17       76.32       70.31      7.16 o 
   0  -2  17      298.73      324.92     12.53 o 
   1  -2  17       49.81       45.82      7.16 o 
   2  -2  17      471.66      410.43     14.73 o 
   3  -2  17       34.95       28.65      7.29 o 
   4  -2  17      194.55      221.93     12.00 o 
   5  -2  17        0.86      -10.09      8.71 o 
   6  -2  17        1.44        4.58     11.00 o 
  -8  -1  17      124.46      126.54     13.75 o 
  -7  -1  17        0.51        4.13      9.63 o 
  -6  -1  17       16.56       21.09      9.63 o 
  -5  -1  17      353.64      362.32     13.97 o 
  -4  -1  17      448.91      411.51     14.29 o 
  -3  -1  17       65.78       77.36      8.02 o 
  -2  -1  17      162.14      185.24     10.03 o 
  -1  -1  17     1953.34     2064.19     40.28 o 
   0  -1  17       27.71       28.39      6.27 o 
   1  -1  17       56.96       52.27      7.04 o 
   2  -1  17       25.76       20.13      6.88 o 
   3  -1  17      736.78      756.49     20.72 o 
   4  -1  17        2.25       -3.21      5.84 o 
   5  -1  17        2.79       -9.47      6.32 o 
   6  -1  17        0.77       -3.21      9.63 o 
   7  -1  17      594.05      667.11     30.72 o 
  -7   0  17      247.44      291.14     19.26 o 
  -6   0  17      172.55      181.71     11.92 o 
  -5   0  17      111.29      109.27      8.48 o 
  -4   0  17      964.96      883.61     21.66 o 
  -3   0  17      203.59      211.79     14.21 o 
  -2   0  17      542.18      480.65     15.27 o 
  -1   0  17       57.03       58.69     10.55 o 
   0   0  17      486.16      542.97     16.38 o 
   1   0  17      339.10      328.96     12.86 o 
   2   0  17      444.59      411.34     14.03 o 
   3   0  17        7.33        9.84      5.84 o 
   4   0  17      305.60      322.57     13.57 o 
   5   0  17        0.47        2.06      6.19 o 
   6   0  17      312.13      289.84     13.93 o 
   7   0  17       76.22       83.90     13.75 o 
   8   0  17      198.25      267.76     21.09 o 
  -6   1  17      220.30      238.97     12.13 o 
  -5   1  17      143.70      140.76      9.06 o 
  -4   1  17       27.48       14.06      6.06 o 
  -3   1  17        0.33        1.89      8.71 o 
  -2   1  17      183.95      172.97      9.34 o 
  -1   1  17      297.25      279.24     11.42 o 
   0   1  17      232.26      242.67     14.67 o 
   1   1  17      365.25      367.25     13.43 o 
   2   1  17      240.34      232.96     13.30 o 
   3   1  17     1046.15     1055.77     30.72 o 
   4   1  17      118.77      119.51     13.07 o 
   5   1  17       95.74       80.22     10.55 o 
   6   1  17        2.26       -0.18      6.06 o 
   7   1  17      519.28      570.83     18.96 o 
   8   1  17        2.49        5.50     10.09 o 
  -7   2  17      421.11      444.74     22.47 o 
  -6   2  17        0.11       -4.58      8.71 o 
  -5   2  17      111.09      114.78     17.19 o 
  -4   2  17      277.92      231.67     11.22 o 
  -3   2  17      134.62      134.58      8.55 o 
  -2   2  17        8.73       20.21      6.65 o 
  -1   2  17        0.56        3.72      6.19 o 
   0   2  17       20.51        9.63      5.40 o 
   1   2  17      182.52      195.11     10.12 o 
   2   2  17     1000.11      936.02     22.67 o 
   3   2  17      938.06      816.86     20.86 o 
   4   2  17      611.68      552.71     16.82 o 
   5   2  17       19.98       16.58      6.13 o 
   6   2  17       96.76       99.09      8.75 o 
   7   2  17        2.24        5.66      6.59 o 
   8   2  17      354.48      373.82     27.97 o 
   9   2  17        0.13        6.88     11.46 o 
  -7   3  17       37.88       37.60     11.00 o 
  -6   3  17      125.88      137.55     13.75 o 
  -5   3  17      263.89      302.94     13.29 o 
  -4   3  17        8.94       21.26      6.46 o 
  -3   3  17        3.23        1.02      5.61 o 
  -2   3  17      193.17      211.79     10.31 o 
  -1   3  17       47.87       46.47      6.50 o 
   0   3  17       95.81       84.77      7.04 o 
   1   3  17        8.02       18.34      8.25 o 
   2   3  17     1186.10     1152.65     39.66 o 
   3   3  17      771.19      727.08     19.24 o 
   4   3  17       48.92       47.21      6.96 o 
   5   3  17       64.89       64.37      7.49 o 
   6   3  17        9.62       16.53      6.59 o 
   7   3  17      330.91      294.36     13.62 o 
   8   3  17       44.75       40.08      8.26 o 
   9   3  17        3.75        3.44      7.13 o 
  -7   4  17       92.92       77.94     12.38 o 
  -6   4  17       54.28       78.86     11.92 o 
  -5   4  17       34.30       33.01      9.63 o 
  -4   4  17        2.27        1.45      7.34 o 
  -3   4  17       32.11       32.67      8.02 o 
  -2   4  17        2.94       -0.63      5.28 o 
  -1   4  17        9.10        2.94      5.40 o 
   0   4  17      337.68      320.96     12.73 o 
   1   4  17      359.33      344.95     13.24 o 
   2   4  17        8.30       15.05      5.28 o 
   3   4  17        6.40        5.10      5.40 o 
   4   4  17     1566.26     1440.97     31.08 o 
   5   4  17        3.44        3.92      5.96 o 
   6   4  17       13.14        2.72      7.57 o 
   7   4  17        0.91        2.59      6.64 o 
   8   4  17       68.37       71.80     18.11 o 
   9   4  17      113.73      138.05     26.82 o 
  -6   5  17      218.90      231.08     17.88 o 
  -5   5  17       47.10       49.98     11.46 o 
  -4   5  17       18.49       25.22     10.55 o 
  -3   5  17       15.29       14.21      6.48 o 
  -2   5  17       57.12       63.36      7.29 o 
  -1   5  17       22.21       13.51      8.02 o 
   0   5  17      634.18      606.88     17.17 o 
   1   5  17      136.10      132.77      8.81 o 
   2   5  17      459.58      429.04     14.55 o 
   3   5  17       69.44       60.77      7.11 o 
   4   5  17       32.30       32.76      6.39 o 
   5   5  17       22.12       19.86      5.94 o 
   6   5  17        5.09       -5.09      5.28 o 
   7   5  17        5.00        6.63      5.94 o 
   8   5  17      342.53      322.82     16.28 o 
   9   5  17       13.96       18.55      7.25 o 
  -6   6  17       22.90       14.21     10.55 o 
  -5   6  17       18.22        2.75     10.55 o 
  -4   6  17        6.40       17.42     10.55 o 
  -3   6  17      496.83      478.67     23.38 o 
  -2   6  17       66.69       54.89      8.48 o 
  -1   6  17       51.43       57.29      7.25 o 
   0   6  17       24.05       24.28      5.99 o 
   1   6  17     1235.72     1181.42     26.73 o 
   2   6  17       62.12       29.72      6.32 o 
   3   6  17      305.14      296.20     12.63 o 
   4   6  17       15.73       14.86      5.94 o 
   5   6  17      844.55      796.53     23.15 o 
   6   6  17       64.75       34.44      7.04 o 
   7   6  17       34.86       49.20      7.70 o 
   8   6  17       69.94       51.30     11.92 o 
   9   6  17      620.11      641.80     20.36 o 
  -5   7  17       51.76       45.85     12.84 o 
  -4   7  17        0.17       -2.75     10.55 o 
  -3   7  17       64.25       62.81     11.92 o 
  -2   7  17      106.48       81.15     11.46 o 
  -1   7  17      113.12      131.23     10.55 o 
   0   7  17       93.32      115.65      8.94 o 
   1   7  17        0.30       -2.87      6.19 o 
   2   7  17     1002.38      954.03     31.87 o 
   3   7  17       86.50       69.72      7.61 o 
   4   7  17      762.28      789.00     20.86 o 
   5   7  17      616.06      627.03     28.20 o 
   6   7  17      720.73      691.01     19.52 o 
   7   7  17       27.55       26.23     13.53 o 
   8   7  17       58.81       61.62      8.48 o 
   9   7  17        4.52        5.37      6.60 o 
  -3   8  17       31.62       30.26     11.46 o 
  -2   8  17       19.57       17.42     10.09 o 
  -1   8  17      171.24      169.64     14.21 o 
   0   8  17       15.74       -0.69      6.16 o 
   1   8  17      206.51      202.99     30.95 o 
   2   8  17       66.91      102.71     20.63 o 
   3   8  17       13.01        2.18     10.32 o 
   4   8  17       21.63       44.88      7.44 o 
   5   8  17      656.71      648.07     19.19 o 
   6   8  17       49.29       29.54      6.92 o 
   7   8  17      267.31      289.74     13.64 o 
   8   8  17        0.45        4.46      6.46 o 
   9   8  17      225.19      220.22     13.06 o 
  -3   9  17       20.14       15.13     11.00 o 
  -2   9  17       76.88       82.53     13.30 o 
  -1   9  17      150.63      158.18     14.67 o 
   0   9  17        3.72       -7.11      5.84 o 
   1   9  17        0.16       -4.36      5.51 o 
   2   9  17      169.56      199.98     24.76 o 
   3   9  17      101.17       98.66      8.41 o 
   4   9  17       42.69       34.65      9.17 o 
   5   9  17        0.66       -5.40      5.73 o 
   6   9  17      599.54      596.02     18.34 o 
   7   9  17        1.93        7.47      6.27 o 
   8   9  17        2.94        5.46      6.50 o 
   9   9  17        3.45        3.21     10.55 o 
  -2  10  17       39.98       15.59     11.00 o 
  -1  10  17       68.08       71.53     12.84 o 
   0  10  17      112.80       56.39     11.46 o 
   1  10  17       83.64       76.95      8.26 o 
   2  10  17      123.35      138.48      9.73 o 
   3  10  17       57.73       72.38     10.09 o 
   4  10  17      115.68       91.64      8.75 o 
   5  10  17      309.79      350.54     14.55 o 
   6  10  17       19.15       19.65      7.25 o 
   7  10  17      197.06      203.89     11.98 o 
   8  10  17        4.33       11.00     11.46 o 
   9  10  17      287.19      331.49     24.30 o 
  -1  11  17      211.29      158.18     17.42 o 
   0  11  17      135.99      177.90     16.51 o 
   1  11  17        8.05        4.13     10.55 o 
   2  11  17       92.66      112.54      9.56 o 
   3  11  17      163.83      162.35     12.84 o 
   4  11  17        9.01        5.92      6.64 o 
   5  11  17        2.95        2.63      7.04 o 
   6  11  17      520.88      557.78     18.86 o 
   7  11  17       39.26       24.76     12.38 o 
   8  11  17        0.23       -4.13     11.46 o 
   1  12  17        0.43        9.63     11.46 o 
   2  12  17       90.73       70.61     13.30 o 
   3  12  17      232.01      274.71     25.45 o 
   4  12  17      179.30      164.65     11.51 o 
   5  12  17       20.56       18.38      7.44 o 
   6  12  17       33.66       42.18     12.38 o 
   7  12  17      142.90      157.72     18.34 o 
  -5  -6  18      407.64      451.62     25.68 o 
  -4  -6  18       93.93      116.46     15.13 o 
  -3  -6  18       72.11       77.03     13.75 o 
  -2  -6  18      121.83      148.09     16.05 o 
  -1  -6  18      193.90      223.75     19.26 o 
   0  -6  18       84.35      114.62     15.13 o 
   1  -6  18       73.33       88.92     14.67 o 
  -6  -5  18      435.59      474.08     26.13 o 
  -5  -5  18        1.04       21.09     11.00 o 
  -4  -5  18       46.81       44.02     11.92 o 
  -3  -5  18      159.42      187.52     17.88 o 
  -2  -5  18      292.56      345.25     22.92 o 
  -1  -5  18       18.45       15.13     11.00 o 
   0  -5  18       93.59      103.90     16.51 o 
   1  -5  18       56.82       74.32      8.48 o 
   2  -5  18      168.04      216.05     12.31 o 
  -7  -4  18      131.37      135.26     16.51 o 
  -6  -4  18       22.94       26.59     11.00 o 
  -5  -4  18      525.10      494.26     26.13 o 
  -4  -4  18        0.86      -10.55      9.63 o 
  -3  -4  18       47.92       37.60     11.46 o 
  -2  -4  18       26.89       28.43     11.46 o 
  -1  -4  18      460.54      453.56     15.85 o 
   0  -4  18        0.84        6.92     12.15 o 
   1  -4  18        2.21       -5.29      6.17 o 
   2  -4  18       68.73       83.29      9.20 o 
   3  -4  18      277.49      312.78     23.38 o 
   4  -4  18      116.35      138.47     16.05 o 
  -7  -3  18        4.28        7.79     10.09 o 
  -6  -3  18      634.29      707.00     31.64 o 
  -5  -3  18       63.82       90.32     13.75 o 
  -4  -3  18      439.57      522.68     27.05 o 
  -3  -3  18        0.90      -14.44      9.63 o 
  -2  -3  18      589.79      598.48     18.06 o 
  -1  -3  18       19.42       17.60      6.36 o 
   0  -3  18      293.21      289.12     13.10 o 
   1  -3  18      240.11      194.06     23.61 o 
   2  -3  18      356.97      389.13     24.99 o 
   3  -3  18        0.31        3.80      6.88 o 
   4  -3  18      179.54      149.81     11.01 o 
   5  -3  18      134.74      131.59     16.05 o 
  -7  -2  18        4.28       11.00      9.63 o 
  -6  -2  18        3.21       -4.13      9.63 o 
  -5  -2  18      631.42      701.50     30.72 o 
  -4  -2  18       14.96       33.01     10.55 o 
  -3  -2  18      101.42      122.05      9.17 o 
  -2  -2  18       13.14        3.44      6.02 o 
  -1  -2  18     1150.27     1127.38     26.16 o 
   0  -2  18       12.80       10.66      8.02 o 
   1  -2  18        6.37        0.70      5.93 o 
   2  -2  18       61.56       43.19      7.25 o 
   3  -2  18      335.97      395.10     15.52 o 
   4  -2  18       61.99       72.48      9.08 o 
   5  -2  18       10.26       -0.46     10.55 o 
   6  -2  18       34.92       29.80     11.92 o 
  -7  -1  18       86.97      129.75     15.13 o 
  -6  -1  18      211.80      229.71     18.34 o 
  -5  -1  18       14.09        3.21      9.63 o 
  -4  -1  18      285.81      344.53     13.51 o 
  -3  -1  18       63.20       69.53     14.90 o 
  -2  -1  18      260.59      273.97     23.15 o 
  -1  -1  18       26.36       32.32      6.46 o 
   0  -1  18      341.62      289.84     27.28 o 
   1  -1  18       43.61       49.07      6.72 o 
   2  -1  18      214.04      210.16     11.22 o 
   3  -1  18       47.63       60.55      7.94 o 
   4  -1  18      246.15      244.31     13.30 o 
   5  -1  18       12.13       10.99      7.11 o 
   6  -1  18        2.44       16.51     11.46 o 
  -7   0  18        0.33        9.63     10.09 o 
  -6   0  18       13.89       20.17     11.00 o 
  -5   0  18      304.92      359.52     13.97 o 
  -4   0  18       53.02       59.22      7.60 o 
  -3   0  18      185.26      175.42      9.58 o 
  -2   0  18       44.77       24.95      7.79 o 
  -1   0  18     1127.11     1136.91     26.16 o 
   0   0  18      364.64      351.96     13.43 o 
   1   0  18       47.43       37.62      6.83 o 
   2   0  18      124.15      109.06      9.63 o 
   3   0  18      627.54      635.29     19.24 o 
   4   0  18        0.40       -1.52      5.81 o 
   5   0  18       20.36       13.37     13.07 o 
   6   0  18        2.27       -0.42      8.02 o 
   7   0  18      436.25      433.74     24.76 o 
  -6   1  18       55.96       57.31      7.61 o 
  -5   1  18       13.75       14.26      6.39 o 
  -4   1  18      655.85      656.23     18.59 o 
  -3   1  18      199.28      230.59     11.22 o 
  -2   1  18       65.97       66.86      7.04 o 
  -1   1  18      167.22      179.50      9.85 o 
   0   1  18      104.12      111.79      9.86 o 
   1   1  18      601.42      578.53     17.43 o 
   2   1  18      843.28      836.74     21.80 o 
   3   1  18       24.16       29.42      6.27 o 
   4   1  18      940.73      941.61     24.14 o 
   5   1  18        6.42        5.20      6.17 o 
   6   1  18       34.89       44.23      7.94 o 
   7   1  18       61.24       65.64      9.08 o 
   8   1  18      249.92      247.59     19.26 o 
  -7   2  18        7.08        1.38     10.09 o 
  -6   2  18      120.18      142.59     13.30 o 
  -5   2  18      107.86      126.04     16.96 o 
  -4   2  18      246.28      289.79     20.86 o 
  -3   2  18       57.27       70.09      9.40 o 
  -2   2  18      144.69      148.06      9.06 o 
  -1   2  18      110.55      121.16      8.35 o 
   0   2  18       93.62      128.94      8.81 o 
   1   2  18       83.21       57.66     10.32 o 
   2   2  18      243.40      229.41     11.29 o 
   3   2  18     1211.68     1154.90     26.67 o 
   4   2  18        0.93        2.38      5.61 o 
   5   2  18        2.58       -8.59      5.73 o 
   6   2  18        1.51       -4.75      6.46 o 
   7   2  18      247.92      268.78     13.93 o 
   8   2  18       32.84       21.78      8.11 o 
  -7   3  18       48.24       49.98     11.92 o 
  -6   3  18        0.66        0.00      9.17 o 
  -5   3  18        1.83        3.34      6.46 o 
  -4   3  18      106.07      110.43      9.06 o 
  -3   3  18      246.68      252.53     34.62 o 
  -2   3  18        8.10        3.56      5.48 o 
  -1   3  18        7.52       -0.13      5.28 o 
   0   3  18      139.05      184.42     10.03 o 
   1   3  18      130.18      122.03      8.35 o 
   2   3  18      306.94      290.36     13.07 o 
   3   3  18      427.16      417.39     16.96 o 
   4   3  18      733.87      775.49     20.72 o 
   5   3  18       10.15        4.04      5.81 o 
   6   3  18       34.75       29.44      7.57 o 
   7   3  18      139.96      151.17     10.53 o 
   8   3  18       90.83       94.04     11.69 o 
  -6   4  18      132.75      140.30     15.13 o 
  -5   4  18       62.08       46.31     10.55 o 
  -4   4  18       87.39       98.17     11.92 o 
  -3   4  18       30.27       23.51      7.11 o 
  -2   4  18      336.85      427.09     23.38 o 
  -1   4  18      255.90      229.12     11.42 o 
   0   4  18      119.84      138.79      8.88 o 
   1   4  18       56.13       56.00     11.00 o 
   2   4  18      355.98      373.72     26.59 o 
   3   4  18      201.78      181.74     11.92 o 
   4   4  18       50.53       52.27      7.11 o 
   5   4  18       20.12       32.69      6.92 o 
   6   4  18        8.64        8.82      6.72 o 
   7   4  18      586.84      563.87     27.05 o 
   8   4  18      128.48      140.53     10.53 o 
   9   4  18        0.72        8.77      7.29 o 
  -5   5  18       10.75        6.88      9.17 o 
  -4   5  18        2.36       -3.21      9.17 o 
  -3   5  18      330.37      305.95     38.05 o 
  -2   5  18        9.40        6.27      5.94 o 
  -1   5  18      132.67      149.79      9.06 o 
   0   5  18      276.24      259.61     23.61 o 
   1   5  18      349.03      347.46     13.43 o 
   2   5  18        0.07        7.07      5.48 o 
   3   5  18      309.57      300.42     12.78 o 
   4   5  18        9.47       20.07      6.17 o 
   5   5  18       94.10       99.43      8.68 o 
   6   5  18      143.33      123.04      9.46 o 
   7   5  18       24.55       17.36      7.25 o 
   8   5  18      304.74      307.00     14.87 o 
   9   5  18      165.07      164.98     11.62 o 
  -5   6  18        4.50       -5.96     10.09 o 
  -4   6  18       46.08       30.26     11.46 o 
  -3   6  18        0.41        3.67     10.09 o 
  -2   6  18      359.94      440.16     15.56 o 
  -1   6  18       84.96       85.47      8.26 o 
   0   6  18       57.16       54.86      7.11 o 
   1   6  18      197.16      155.30      9.53 o 
   2   6  18      689.62      836.34     21.71 o 
   3   6  18      293.46      320.41     20.86 o 
   4   6  18       67.52       70.58      7.93 o 
   5   6  18      235.91      229.94     11.62 o 
   6   6  18      260.73      276.84     12.73 o 
   7   6  18      216.68      247.14     12.53 o 
   8   6  18       23.23       29.93      7.70 o 
   9   6  18      179.80      176.94     16.74 o 
  -4   7  18       23.53        1.83     11.00 o 
  -3   7  18      110.80       89.86     12.84 o 
  -2   7  18        7.85        2.75      8.71 o 
  -1   7  18      298.56      332.46     16.51 o 
   0   7  18        0.18        4.39      6.13 o 
   1   7  18      565.79      519.52     17.02 o 
   2   7  18       10.23        7.77      7.11 o 
   3   7  18        2.89       -0.48      5.61 o 
   4   7  18      221.76      248.57     13.07 o 
   5   7  18     1251.71     1202.26     28.12 o 
   6   7  18       13.33       16.37      6.60 o 
   7   7  18      279.56      245.69     12.92 o 
   8   7  18       98.54      118.40     16.74 o 
   9   7  18      190.38      198.82     12.13 o 
  -4   8  18       30.72       73.36     13.75 o 
  -3   8  18        2.76      -13.75      9.17 o 
  -2   8  18       25.42       35.30     10.55 o 
  -1   8  18       59.43       41.72     10.55 o 
   0   8  18       28.45       16.15      6.32 o 
   1   8  18        1.06       -6.49      6.13 o 
   2   8  18      200.21      231.40     11.66 o 
   3   8  18        1.30       -2.54      5.48 o 
   4   8  18      138.00      100.38      9.40 o 
   5   8  18       11.17       11.90      6.39 o 
   6   8  18      659.64      775.67     21.84 o 
   7   8  18        0.32       -4.16      5.84 o 
   8   8  18        1.49       -1.53      7.16 o 
   9   8  18       28.49       23.47      7.82 o 
  -3   9  18       14.86       -8.25     11.46 o 
  -2   9  18        4.55       -6.88      9.63 o 
  -1   9  18       62.37       70.61     12.84 o 
   0   9  18        0.21       -8.99      5.99 o 
   1   9  18      132.65       92.67      8.43 o 
   2   9  18       21.65       26.78      6.96 o 
   3   9  18      212.74      227.90     12.32 o 
   4   9  18       64.77       75.85      8.68 o 
   5   9  18      481.34      514.36     17.89 o 
   6   9  18       19.15       13.58     10.77 o 
   7   9  18      141.66      146.50     22.24 o 
   8   9  18        6.26       -0.79      7.04 o 
   9   9  18      178.56      207.70     20.17 o 
  -2  10  18       23.17       25.22     11.46 o 
  -1  10  18       83.32       87.57     13.30 o 
   0  10  18       41.10       56.85     11.46 o 
   1  10  18       14.30       15.29      7.29 o 
   2  10  18      113.65      132.40     10.05 o 
   3  10  18       23.27       19.75      7.25 o 
   4  10  18        9.19       13.75     12.38 o 
   5  10  18       20.78       15.92      7.37 o 
   6  10  18      496.66      574.14     19.32 o 
   7  10  18        0.90        9.93      7.16 o 
   8  10  18       10.70        9.63     11.00 o 
   0  11  18      159.47      144.88     16.51 o 
   1  11  18        1.44       -0.46      9.63 o 
   2  11  18       22.79       27.02      7.76 o 
   3  11  18       15.69       26.25      7.29 o 
   4  11  18       51.39       49.36      8.41 o 
   5  11  18      117.22       97.58      9.34 o 
   6  11  18       90.50       82.82      8.92 o 
   7  11  18      201.35      196.69     18.80 o 
   2  12  18       63.49       75.65     12.84 o 
   3  12  18      215.13      189.47     11.66 o 
   4  12  18       32.09       30.00      7.76 o 
   5  12  18       11.49        4.36      7.70 o 
   6  12  18      239.63      244.38     20.63 o 
  -3  -6  19       54.26       32.55     12.38 o 
  -2  -6  19      103.09       95.83     15.13 o 
  -5  -5  19      303.85      351.66     24.76 o 
  -4  -5  19       21.34       19.26     11.46 o 
  -3  -5  19        4.30      -11.46     10.55 o 
  -2  -5  19       35.24       32.55     11.46 o 
  -1  -5  19      246.25      256.76     21.09 o 
   0  -5  19      175.25      211.82     18.34 o 
   1  -5  19       27.88       24.10      8.09 o 
  -6  -4  19      308.82      359.00     24.76 o 
  -5  -4  19        8.03       18.80     12.38 o 
  -4  -4  19       91.99       95.37     14.21 o 
  -3  -4  19        8.34       14.67     10.55 o 
  -2  -4  19      248.16      239.79     19.26 o 
  -1  -4  19        8.92       10.63      6.59 o 
   0  -4  19      195.52      170.58     10.24 o 
   1  -4  19       88.36      116.00     16.05 o 
   2  -4  19      100.17       91.02     11.00 o 
   3  -4  19       47.55       39.16     10.32 o 
  -6  -3  19        3.24       -9.17     11.00 o 
  -5  -3  19      533.25      561.20     27.97 o 
  -4  -3  19       49.14       48.14     13.30 o 
  -3  -3  19       28.07       13.75     10.55 o 
  -2  -3  19       16.70       13.23      6.60 o 
  -1  -3  19      676.22      656.31     19.45 o 
   0  -3  19       24.50       20.43      6.39 o 
   1  -3  19        9.20       15.68      9.40 o 
   2  -3  19      220.15      195.88     11.94 o 
   3  -3  19      360.86      351.53     15.66 o 
   4  -3  19       34.36       15.13     11.46 o 
  -7  -2  19        0.40        1.83     11.00 o 
  -6  -2  19      343.86      406.23     24.76 o 
  -5  -2  19       40.35       41.72     11.92 o 
  -4  -2  19      395.98      397.97     23.84 o 
  -3  -2  19        0.12       -3.14      5.84 o 
  -2  -2  19     1093.08      995.55     24.74 o 
  -1  -2  19       18.94       22.56      6.70 o 
   0  -2  19      249.84      240.53     15.36 o 
   1  -2  19       99.26      124.58      9.25 o 
   2  -2  19      265.05      264.78     12.86 o 
   3  -2  19      119.52       83.36      9.06 o 
   4  -2  19      237.05      221.83     12.45 o 
   5  -2  19       22.76       12.38     10.55 o 
  -7  -1  19        2.56        0.46     10.55 o 
  -6  -1  19       14.82        4.13     10.09 o 
  -5  -1  19      582.34      559.82     27.05 o 
  -4  -1  19       11.52       19.57      8.02 o 
  -3  -1  19       56.93       51.86     20.40 o 
  -2  -1  19       13.39       23.61      6.92 o 
  -1  -1  19     1793.02     1764.22     36.67 o 
   0  -1  19       13.83       33.54      7.79 o 
   1  -1  19      164.54      165.35      9.99 o 
   2  -1  19       26.57       29.02      7.16 o 
   3  -1  19      541.07      535.41     20.63 o 
   4  -1  19       13.94        5.97      7.11 o 
   5  -1  19        9.23       14.13      7.44 o 
   6  -1  19       11.19        1.83     10.09 o 
  -7   0  19       47.70       57.77     12.84 o 
  -6   0  19      136.01      146.26     15.59 o 
  -5   0  19       41.74       46.09      9.40 o 
  -4   0  19      426.20      380.31     14.36 o 
  -3   0  19       32.13       22.13      6.72 o 
  -2   0  19       45.69       37.12      6.83 o 
  -1   0  19       18.92       21.88      6.70 o 
   0   0  19      847.30      869.85     22.31 o 
   1   0  19        3.78       10.16     12.38 o 
   2   0  19      110.84      101.92      9.63 o 
   3   0  19       37.05       23.41      7.37 o 
   4   0  19      383.55      366.03     19.49 o 
   5   0  19        4.14       10.95      7.34 o 
   6   0  19       26.17       23.31      8.09 o 
  -6   1  19        8.65       -0.57      6.88 o 
  -5   1  19      128.48      159.16     10.03 o 
  -4   1  19       53.19       40.23     11.00 o 
  -3   1  19      303.53      263.57     17.19 o 
  -2   1  19      137.86      133.14      9.46 o 
  -1   1  19      376.07      385.34     14.03 o 
   0   1  19       11.03       18.80      6.27 o 
   1   1  19      112.86      129.75      9.25 o 
   2   1  19       11.09       11.63      6.19 o 
   3   1  19      392.99      405.10     18.80 o 
   4   1  19      212.10      232.02     18.34 o 
   5   1  19        7.61        5.52      6.92 o 
   6   1  19        1.03       -5.02     10.77 o 
   7   1  19      246.27      231.51     13.13 o 
  -6   2  19        9.23        9.63      9.63 o 
  -5   2  19       23.91       18.18      6.59 o 
  -4   2  19      196.81      172.31     15.59 o 
  -3   2  19      273.35      236.49     22.92 o 
  -2   2  19       10.63        6.06      7.79 o 
  -1   2  19        3.56        4.49      5.94 o 
   0   2  19       78.32       77.01      7.70 o 
   1   2  19      131.98      104.68      8.35 o 
   2   2  19      261.39      243.79     19.49 o 
   3   2  19      114.60      127.84      9.53 o 
   4   2  19      269.60      253.67     12.45 o 
   5   2  19       30.50       16.68      6.79 o 
   6   2  19       17.83       25.71      7.57 o 
   7   2  19       46.01       49.64      8.55 o 
  -6   3  19       49.31       66.48     12.38 o 
  -5   3  19        7.29        7.57      6.72 o 
  -4   3  19      169.76      169.59     10.68 o 
  -3   3  19        9.42        2.10      6.50 o 
  -2   3  19      586.33      578.32     17.50 o 
  -1   3  19      264.03      270.97     12.33 o 
   0   3  19      144.76      127.41      9.20 o 
   1   3  19        2.36       -4.28      5.73 o 
   2   3  19      115.77      114.96     10.09 o 
   3   3  19      263.06      258.55     12.73 o 
   4   3  19      268.47      243.60     12.08 o 
   5   3  19      338.53      369.42     16.28 o 
   6   3  19      169.23      186.21     11.01 o 
   7   3  19      196.93      188.42     12.15 o 
   8   3  19        6.80       -0.29     12.38 o 
  -6   4  19       75.49       63.73     12.38 o 
  -5   4  19       41.50       18.34     10.55 o 
  -4   4  19       59.77       69.44      8.59 o 
  -3   4  19      443.62      435.66     29.11 o 
  -2   4  19       42.46       54.13      7.90 o 
  -1   4  19        5.45       -1.43      5.84 o 
   0   4  19      455.89      414.16     24.53 o 
   1   4  19      171.45      165.27     10.12 o 
   2   4  19       88.95       90.33      8.55 o 
   3   4  19       76.11       63.19      7.57 o 
   4   4  19      272.08      247.06     12.08 o 
   5   4  19       67.05       48.75      7.57 o 
   6   4  19      399.08      407.51     15.93 o 
   7   4  19       86.20       69.55      9.20 o 
   8   4  19      431.47      437.04     17.29 o 
  -5   5  19        2.25       -1.83     10.09 o 
  -4   5  19      241.81      221.45     17.42 o 
  -3   5  19        6.00       12.61      7.13 o 
  -2   5  19      318.92      327.58     13.75 o 
  -1   5  19      215.36      207.80     11.33 o 
   0   5  19      148.97      168.67      9.99 o 
   1   5  19      243.78      217.56     21.09 o 
   2   5  19      312.09      316.69     13.51 o 
   3   5  19        2.28       10.23      5.93 o 
   4   5  19       30.15       24.00      6.72 o 
   5   5  19       30.35       36.97      7.27 o 
   6   5  19      212.03      193.27     14.44 o 
   7   5  19      814.90      803.60     22.77 o 
   8   5  19        1.00        0.26      8.94 o 
  -5   6  19        2.20       -9.17     10.55 o 
  -4   6  19        8.11       17.88     10.55 o 
  -3   6  19      211.52      201.74     16.05 o 
  -2   6  19       16.86        9.80      6.59 o 
  -1   6  19       14.14        9.05      6.59 o 
   0   6  19       82.78       92.39     19.26 o 
   1   6  19      309.90      332.04     13.57 o 
   2   6  19        0.09        9.56      7.79 o 
   3   6  19       68.18       62.75      8.09 o 
   4   6  19      268.68      282.24     16.96 o 
   5   6  19      474.73      424.30     15.93 o 
   6   6  19       68.24       93.67      9.06 o 
   7   6  19      177.60      165.97     10.77 o 
   8   6  19      381.02      355.31     15.82 o 
  -4   7  19        0.25      -15.82     10.55 o 
  -3   7  19        4.72       -4.58      9.63 o 
  -2   7  19       91.63       67.40     12.38 o 
  -1   7  19       32.71       28.80      7.11 o 
   0   7  19      135.78      117.58      9.20 o 
   1   7  19        2.43        1.40      5.94 o 
   2   7  19      290.38      275.91     12.78 o 
   3   7  19        3.34       10.52      6.06 o 
   4   7  19      163.99      143.00     11.69 o 
   5   7  19        0.40       -0.68      7.11 o 
   6   7  19      254.16      201.24     11.62 o 
   7   7  19       65.32       49.71     11.23 o 
   8   7  19        8.94       17.52      8.02 o 
  -3   8  19       11.18        7.79     11.46 o 
  -2   8  19        4.72        4.13     10.55 o 
  -1   8  19       44.45       30.26     11.00 o 
   0   8  19        0.39        0.88      6.27 o 
   1   8  19      324.66      333.90     20.40 o 
   2   8  19       16.70       22.36      9.17 o 
   3   8  19      368.63      384.32     18.11 o 
   4   8  19       20.83       14.94      6.59 o 
   5   8  19      294.93      294.10     14.36 o 
   6   8  19        1.75        7.23      6.92 o 
   7   8  19      188.99      210.60     12.40 o 
   8   8  19       80.14       73.93      9.25 o 
  -2   9  19       29.00       28.89     11.46 o 
  -1   9  19       12.94        7.34     10.55 o 
   0   9  19        1.38       -2.90      6.64 o 
   1   9  19       26.88       37.99      8.11 o 
   2   9  19      632.99      629.43     19.49 o 
   3   9  19       47.14       50.99      8.22 o 
   4   9  19        0.06        1.81      6.72 o 
   5   9  19       16.16       16.21      7.04 o 
   6   9  19      258.02      246.68     13.19 o 
   7   9  19       41.21       40.00      8.48 o 
   8   9  19        6.31       13.26      7.12 o 
  -1  10  19       88.56      117.37     14.67 o 
   0  10  19       18.28        4.13      9.63 o 
   1  10  19       56.15       44.04      8.11 o 
   2  10  19       25.16       18.83      7.25 o 
   3  10  19        2.94       -4.83      6.27 o 
   4  10  19        7.00        2.63      6.83 o 
   5  10  19      138.29      149.64     14.21 o 
   6  10  19        2.25       -0.44      6.83 o 
   7  10  19       78.72       99.75      9.99 o 
   1  11  19        3.50       -7.34      9.63 o 
   2  11  19       20.41       20.71      8.09 o 
   3  11  19       62.60       61.01      9.86 o 
   4  11  19       12.85        4.14      7.49 o 
   5  11  19        2.12        2.55      7.37 o 
   6  11  19      267.62      335.26     17.42 o 
   7  11  19       48.65       33.06      8.35 o
[truncated: 26,552 more chars]
